# Supplementary material for: Identification and characterization of whole blood gene expression and splicing quantitative trait loci during early to mid-lactation of dairy cattle
Source: BMC Genomics. 2024 May 6;25:445. doi: 10.1186/s12864-024-10346-7 (PMC11075310; doi:10.1186/s12864-024-10346-7)
Supplement: Supplementary file 2 — Supplementary Material 2 [file 12864_2024_10346_MOESM2_ESM.xlsx]

## Sheet: S1. eQTL-gene expression pairs
Phenotype ID	rs ID	P-value	Effect size
ENSBTAG00000006035	rs134355764	5.46856e-34	1.24504
ENSBTAG00000015118	rs41256522	1.99329e-31	1.26177
ENSBTAG00000037539	rs135396894	4.24689e-31	1.21111
ENSBTAG00000019217	rs109541026	1.79773e-30	-1.16154
ENSBTAG00000017075	rs109056147	2.00181e-30	1.23437
ENSBTAG00000046257	rs380263741	2.60392e-29	0.916139
ENSBTAG00000011027	rs110942937	4.99776e-28	-1.14558
ENSBTAG00000037539	rs134591550	1.5415e-27	1.18336
ENSBTAG00000011027	rs109693694	9.35631e-27	1.16312
ENSBTAG00000004343	rs110015162	9.37052e-26	-0.838845
ENSBTAG00000010219	rs110251452	2.36216e-25	0.993411
ENSBTAG00000010219	rs110328525	1.14694e-24	0.989727
ENSBTAG00000051920	rs136464851	1.50277e-24	1.10585
ENSBTAG00000051920	rs111018457	1.50277e-24	1.10585
ENSBTAG00000014805	rs41255159	4.12504e-24	1.48905
ENSBTAG00000018260	rs41919813	1.51047e-23	1.27409
ENSBTAG00000018260	rs41922081	3.48787e-23	1.2574
ENSBTAG00000016501	rs41782133	4.41623e-23	-0.974446
ENSBTAG00000021902	rs41257134	8.50986e-23	0.9951
ENSBTAG00000018772	rs41865793	1.08724e-22	-0.756785
ENSBTAG00000018772	rs41865734	1.08724e-22	-0.756785
ENSBTAG00000012087	rs110986504	1.23621e-22	-1.13364
ENSBTAG00000019947	rs42184968	1.70674e-22	1.08718
ENSBTAG00000009845	rs110370768	1.82703e-22	0.983666
ENSBTAG00000009845	rs110936511	1.82703e-22	0.983666
ENSBTAG00000009845	rs41602602	1.82703e-22	0.983666
ENSBTAG00000003989	rs42094373	6.08276e-22	-1.16761
ENSBTAG00000017225	rs41899975	7.51996e-22	-1.06356
ENSBTAG00000016429	rs109444369	1.21551e-21	1.47939
ENSBTAG00000016429	rs135350411	1.21551e-21	1.47939
ENSBTAG00000019947	rs109068827	1.46232e-21	1.09403
ENSBTAG00000046257	rs109792447	1.71216e-21	0.899172
ENSBTAG00000006035	rs136929259	1.7555e-21	1.12706
ENSBTAG00000010219	rs110545990	2.10043e-21	0.990394
ENSBTAG00000012087	rs109541026	3.01436e-21	-1.22194
ENSBTAG00000015160	rs137072161	4.40041e-21	0.931505
ENSBTAG00000031186	rs109539444	5.53748e-21	1.36483
ENSBTAG00000031186	rs132906464	5.53748e-21	1.36483
ENSBTAG00000031186	rs134943529	5.53748e-21	1.36483
ENSBTAG00000031186	rs135922986	5.53748e-21	1.36483
ENSBTAG00000031186	rs110947852	5.53748e-21	1.36483
ENSBTAG00000031186	rs109636815	5.53748e-21	1.36483
ENSBTAG00000020402	rs29018002	7.97074e-21	1.27852
ENSBTAG00000032902	rs110295505	8.3989e-21	1.31808
ENSBTAG00000050476	rs109852914	8.81274e-21	0.907927
ENSBTAG00000000795	rs41816304	1.38681e-20	-1.17355
ENSBTAG00000023416	rs42759329	1.8503e-20	-1.02058
ENSBTAG00000046257	rs42744905	1.95776e-20	0.838143
ENSBTAG00000026758	rs110558977	2.11116e-20	1.24297
ENSBTAG00000012030	rs109744632	2.36003e-20	-1.49011
ENSBTAG00000016501	rs41783676	2.41048e-20	0.893885
ENSBTAG00000025803	rs109191617	3.84243e-20	-0.992274
ENSBTAG00000037634	rs134755966	4.19254e-20	-0.855457
ENSBTAG00000055135	rs136935959	4.80634e-20	1.18383
ENSBTAG00000007772	rs109241536	5.06509e-20	0.930144
ENSBTAG00000052884	rs136935959	9.6099e-20	1.27855
ENSBTAG00000005359	rs110838190	1.05282e-19	1.01889
ENSBTAG00000005359	rs110430882	1.05282e-19	1.01889
ENSBTAG00000018257	rs41634438	1.5044e-19	0.875158
ENSBTAG00000018257	rs110986531	1.5044e-19	0.875158
ENSBTAG00000018257	rs110453843	1.5044e-19	0.875158
ENSBTAG00000052414	rs132701772	1.70716e-19	1.41139
ENSBTAG00000018260	rs41921756	1.73102e-19	1.02535
ENSBTAG00000018260	rs135750535	1.80192e-19	1.07391
ENSBTAG00000010311	rs136134387	2.16852e-19	0.692367
ENSBTAG00000015118	rs41583095	2.76664e-19	1.09506
ENSBTAG00000015118	rs133050310	2.76664e-19	1.09506
ENSBTAG00000013050	rs41651959	2.90281e-19	-0.959495
ENSBTAG00000019018	rs109675766	2.98611e-19	1.14532
ENSBTAG00000010590	rs136329536	5.43177e-19	0.804363
ENSBTAG00000016501	rs41782771	5.57113e-19	-0.949709
ENSBTAG00000012208	rs109970530	6.47801e-19	-1.01596
ENSBTAG00000002090	rs42081358	6.93201e-19	1.32919
ENSBTAG00000005791	rs110784538	7.35735e-19	1.40143
ENSBTAG00000005791	rs136155013	7.35735e-19	1.40143
ENSBTAG00000031553	rs110610667	8.20611e-19	0.964922
ENSBTAG00000031553	rs41655734	8.20611e-19	0.964922
ENSBTAG00000047301	rs109998463	8.72534e-19	0.941984
ENSBTAG00000001748	rs110785500	9.23928e-19	1.03121
ENSBTAG00000017225	rs29027073	9.28248e-19	-1.11907
ENSBTAG00000017225	rs42727263	9.39005e-19	-1.10351
ENSBTAG00000019227	rs41892940	1.02374e-18	1.32265
ENSBTAG00000019227	rs109012807	1.02374e-18	1.32265
ENSBTAG00000011225	rs133491354	1.09285e-18	-0.893059
ENSBTAG00000017566	rs110989032	1.38559e-18	1.2131
ENSBTAG00000013050	rs41659391	1.38657e-18	1.02308
ENSBTAG00000052355	rs110498019	1.50041e-18	-0.807559
ENSBTAG00000052355	rs136337645	1.50041e-18	-0.807559
ENSBTAG00000007651	rs109243389	1.61548e-18	-0.997354
ENSBTAG00000050476	rs134326424	1.79139e-18	0.875843
ENSBTAG00000008147	rs109990443	1.86174e-18	-1.02217
ENSBTAG00000014655	rs137067226	1.88364e-18	-1.30492
ENSBTAG00000050476	rs109516797	1.94897e-18	0.854575
ENSBTAG00000040103	rs109548201	2.77e-18	0.899796
ENSBTAG00000015896	rs132925401	3.73164e-18	-0.99175
ENSBTAG00000037539	rs109840855	4.33698e-18	1.06508
ENSBTAG00000012377	rs134579953	5.40629e-18	-0.817104
ENSBTAG00000019678	rs29012868	6.13744e-18	0.612096
ENSBTAG00000019678	rs29012867	6.13744e-18	0.612096
ENSBTAG00000005359	rs110576754	6.35726e-18	1.00289
ENSBTAG00000010219	rs109720784	7.03549e-18	0.907201
ENSBTAG00000031553	rs109385047	7.83174e-18	-0.894947
ENSBTAG00000053399	rs41255514	8.06586e-18	-1.07293
ENSBTAG00000037539	rs110548921	9.38193e-18	1.17314
ENSBTAG00000054241	rs135864322	9.9334e-18	-0.988826
ENSBTAG00000011225	rs133591726	1.07401e-17	-0.886037
ENSBTAG00000006015	rs111001081	1.33828e-17	0.700033
ENSBTAG00000019947	rs109541407	1.37516e-17	-1.07032
ENSBTAG00000013557	rs110733539	1.59044e-17	-0.76361
ENSBTAG00000019217	rs110986504	1.7741e-17	-0.908267
ENSBTAG00000017225	rs41617420	2.00482e-17	-1.0894
ENSBTAG00000017225	rs110607851	2.07567e-17	-1.07348
ENSBTAG00000037565	rs110436677	2.12979e-17	-1.11171
ENSBTAG00000011225	rs109705002	2.29869e-17	-0.870317
ENSBTAG00000036061	rs42026926	2.30862e-17	-0.863117
ENSBTAG00000012691	rs42118610	2.31409e-17	-0.848449
ENSBTAG00000002947	rs109982281	2.3625e-17	0.611257
ENSBTAG00000039524	rs109540378	2.87058e-17	1.63386
ENSBTAG00000039524	rs109442345	2.87058e-17	1.63386
ENSBTAG00000039524	rs110346584	2.87058e-17	1.63386
ENSBTAG00000004155	rs109277679	3.16294e-17	1.31545
ENSBTAG00000015160	rs109919497	3.29382e-17	0.854622
ENSBTAG00000037452	rs110000217	4.02338e-17	1.75372
ENSBTAG00000037452	rs109331020	4.02338e-17	1.75372
ENSBTAG00000013557	rs132707186	4.3334e-17	-0.731196
ENSBTAG00000037539	rs135049608	5.15782e-17	1.05463
ENSBTAG00000037539	rs137676093	5.15782e-17	1.05463
ENSBTAG00000002764	rs41606586	5.85283e-17	1.15964
ENSBTAG00000019961	rs41677312	6.03033e-17	-0.74062
ENSBTAG00000019961	rs41682155	6.03033e-17	-0.74062
ENSBTAG00000050846	rs109537379	6.89899e-17	-0.902431
ENSBTAG00000013050	rs136063973	6.91112e-17	0.937457
ENSBTAG00000017665	rs110324502	7.12311e-17	1.30771
ENSBTAG00000017665	rs109999004	7.12311e-17	1.30771
ENSBTAG00000055135	rs109637438	7.49546e-17	1.13369
ENSBTAG00000054323	rs110377572	8.49876e-17	1.16286
ENSBTAG00000023416	rs132638367	8.51247e-17	-0.982311
ENSBTAG00000013063	rs108977582	9.60913e-17	-0.928822
ENSBTAG00000012481	rs110650213	1.08308e-16	-0.600969
ENSBTAG00000012481	rs110559742	1.08308e-16	-0.600969
ENSBTAG00000010775	rs110354358	1.13393e-16	-0.785378
ENSBTAG00000020893	rs135712530	1.19786e-16	1.18173
ENSBTAG00000001476	rs109970530	1.24658e-16	-0.949053
ENSBTAG00000008366	rs109475597	1.3438e-16	0.846625
ENSBTAG00000019947	rs42184160	1.48494e-16	-1.0364
ENSBTAG00000013557	rs133275236	1.52684e-16	-0.733808
ENSBTAG00000054241	rs110614549	1.57202e-16	-0.927419
ENSBTAG00000053433	rs109970530	1.57381e-16	0.894178
ENSBTAG00000050846	rs109648695	1.58599e-16	-0.846931
ENSBTAG00000052247	rs109534900	1.64464e-16	2.2641
ENSBTAG00000006084	rs133239097	1.78169e-16	-0.810275
ENSBTAG00000012377	rs110339535	1.80003e-16	-0.823731
ENSBTAG00000017566	rs109136128	2.11922e-16	1.15499
ENSBTAG00000001793	rs109021700	2.15348e-16	-0.986756
ENSBTAG00000001793	rs110132511	2.15348e-16	-0.986756
ENSBTAG00000010775	rs29019201	2.37204e-16	-0.813532
ENSBTAG00000010775	rs135339320	2.37204e-16	-0.813532
ENSBTAG00000013050	rs135083561	2.84509e-16	-0.898415
ENSBTAG00000012208	rs110373141	2.89792e-16	1.03742
ENSBTAG00000011189	rs135186588	3.39681e-16	-0.768948
ENSBTAG00000036061	rs110409952	3.63123e-16	0.804794
ENSBTAG00000019094	rs109300492	3.82031e-16	0.848805
ENSBTAG00000012126	rs135774874	4.09059e-16	1.05467
ENSBTAG00000012126	rs132694093	4.09059e-16	1.05467
ENSBTAG00000055302	rs41919419	4.1498e-16	1.27198
ENSBTAG00000052301	rs110914861	4.2808e-16	0.919795
ENSBTAG00000009845	rs134248276	4.49816e-16	0.839329
ENSBTAG00000050733	rs110337653	4.72369e-16	-0.9984
ENSBTAG00000000795	rs136381152	4.74263e-16	1.13162
ENSBTAG00000052301	rs137061900	5.12552e-16	0.893286
ENSBTAG00000052301	rs133540884	5.12552e-16	0.893286
ENSBTAG00000011225	rs42532429	5.61803e-16	-0.836937
ENSBTAG00000005666	rs109110623	5.64539e-16	-1.29268
ENSBTAG00000019569	rs134706266	6.0628e-16	-0.88707
ENSBTAG00000052268	rs135530819	6.08578e-16	0.66267
ENSBTAG00000052268	rs136155211	6.08578e-16	0.66267
ENSBTAG00000052268	rs109813524	6.08578e-16	0.66267
ENSBTAG00000052268	rs135406956	6.08578e-16	0.66267
ENSBTAG00000052268	rs134211900	6.08578e-16	0.66267
ENSBTAG00000052268	rs135088599	6.08578e-16	0.66267
ENSBTAG00000052268	rs208524162	6.08578e-16	0.66267
ENSBTAG00000052268	rs109049388	6.08578e-16	0.66267
ENSBTAG00000010219	rs109808526	6.16769e-16	0.923655
ENSBTAG00000025803	rs109511038	6.55231e-16	0.892159
ENSBTAG00000008487	rs109056147	6.62015e-16	0.949221
ENSBTAG00000008542	rs110223270	7.74393e-16	0.834788
ENSBTAG00000007434	rs109751693	7.8765e-16	1.04815
ENSBTAG00000007434	rs110447390	7.8765e-16	1.04815
ENSBTAG00000020331	rs135858170	8.00929e-16	-1.07753
ENSBTAG00000005666	rs42142966	9.34713e-16	-1.28175
ENSBTAG00000053661	rs136665268	1.01323e-15	0.97302
ENSBTAG00000052268	rs110891676	1.03275e-15	0.657981
ENSBTAG00000007434	rs135515361	1.05237e-15	0.986775
ENSBTAG00000003989	rs29020888	1.20028e-15	-0.9833
ENSBTAG00000037539	rs41592450	1.2279e-15	1.06974
ENSBTAG00000011866	rs109539263	1.27974e-15	0.905852
ENSBTAG00000021392	rs109078853	1.32906e-15	-0.755442
ENSBTAG00000000603	rs41625585	1.34507e-15	1.35397
ENSBTAG00000015734	rs110256908	1.59697e-15	0.776221
ENSBTAG00000019961	rs41677231	1.65051e-15	-0.735172
ENSBTAG00000018599	rs110776349	1.78065e-15	-1.06424
ENSBTAG00000006320	rs41659126	1.80081e-15	0.937585
ENSBTAG00000013971	rs137205589	1.90748e-15	0.789066
ENSBTAG00000024560	rs110144946	1.96846e-15	1.01438
ENSBTAG00000009182	rs136372665	1.98312e-15	1.11845
ENSBTAG00000054342	rs137632049	2.01002e-15	-0.965889
ENSBTAG00000000795	rs41817127	2.05009e-15	1.10426
ENSBTAG00000000795	rs41817952	2.05009e-15	1.10426
ENSBTAG00000015160	rs111018334	2.18527e-15	0.845742
ENSBTAG00000001842	rs109027709	2.34734e-15	0.985264
ENSBTAG00000004343	rs109409466	2.45365e-15	0.715171
ENSBTAG00000013063	rs109588319	2.75264e-15	-0.88674
ENSBTAG00000013063	rs109804320	2.75264e-15	-0.88674
ENSBTAG00000010906	rs135908476	2.99095e-15	-0.809662
ENSBTAG00000050244	rs137071872	3.10584e-15	0.991929
ENSBTAG00000014655	rs110311254	3.39075e-15	-1.21972
ENSBTAG00000013050	rs109597684	3.43237e-15	-0.885513
ENSBTAG00000013557	rs135811099	3.51996e-15	-0.718409
ENSBTAG00000051920	rs41602565	3.84901e-15	0.919342
ENSBTAG00000008542	rs42746132	4.23598e-15	0.86143
ENSBTAG00000008542	rs42902046	4.23598e-15	0.86143
ENSBTAG00000009656	rs109782022	4.46271e-15	1.27622
ENSBTAG00000015896	rs136074772	4.82128e-15	-0.878702
ENSBTAG00000001139	rs110639628	4.83163e-15	1.07585
ENSBTAG00000020402	rs109350970	4.94502e-15	1.01699
ENSBTAG00000015704	rs109384211	5.19161e-15	-0.706146
ENSBTAG00000015704	rs110527950	5.19161e-15	-0.706146
ENSBTAG00000004343	rs42198694	5.35721e-15	0.696396
ENSBTAG00000004343	rs133936630	5.35721e-15	0.696396
ENSBTAG00000037565	rs134018382	5.52245e-15	-1.0656
ENSBTAG00000019530	rs41649641	5.55171e-15	0.905093
ENSBTAG00000018349	rs41255569	5.67364e-15	-0.797601
ENSBTAG00000050190	rs110409158	5.7501e-15	1.15734
ENSBTAG00000053661	rs136897246	5.78605e-15	0.977327
ENSBTAG00000006084	rs41850731	6.02897e-15	-0.721086
ENSBTAG00000004078	rs110125325	6.33905e-15	1.0656
ENSBTAG00000053661	rs135119295	6.37381e-15	0.973541
ENSBTAG00000047914	rs136927799	6.39434e-15	0.83395
ENSBTAG00000024272	rs109539444	7.00964e-15	1.22429
ENSBTAG00000024272	rs132906464	7.00964e-15	1.22429
ENSBTAG00000024272	rs134943529	7.00964e-15	1.22429
ENSBTAG00000024272	rs135922986	7.00964e-15	1.22429
ENSBTAG00000024272	rs110947852	7.00964e-15	1.22429
ENSBTAG00000024272	rs109636815	7.00964e-15	1.22429
ENSBTAG00000032961	rs133084558	7.89146e-15	0.803838
ENSBTAG00000013557	rs109337936	7.90228e-15	-0.687954
ENSBTAG00000021902	rs133635602	7.9187e-15	0.892484
ENSBTAG00000010151	rs132868998	8.01188e-15	0.938377
ENSBTAG00000040188	rs110643106	8.05171e-15	1.11084
ENSBTAG00000040188	rs110389525	8.05171e-15	1.11084
ENSBTAG00000003465	rs41899499	8.70216e-15	1.77259
ENSBTAG00000034138	rs41635874	9.9268e-15	-1.27486
ENSBTAG00000004387	rs110280546	1.00757e-14	0.738861
ENSBTAG00000004387	rs109522947	1.00757e-14	0.738861
ENSBTAG00000015160	rs110566984	1.00878e-14	-0.809822
ENSBTAG00000021626	rs41657102	1.03856e-14	-0.988119
ENSBTAG00000002980	rs41864771	1.04558e-14	0.705457
ENSBTAG00000013557	rs135682399	1.04992e-14	-0.67427
ENSBTAG00000017225	rs135461842	1.06162e-14	-1.01382
ENSBTAG00000017225	rs41907220	1.09792e-14	-0.959118
ENSBTAG00000015512	rs137440401	1.12383e-14	1.27592
ENSBTAG00000015512	rs134889794	1.12383e-14	1.27592
ENSBTAG00000014421	rs136863147	1.13525e-14	-0.824959
ENSBTAG00000021237	rs109064538	1.13899e-14	0.650023
ENSBTAG00000019227	rs134806140	1.16863e-14	1.01399
ENSBTAG00000049297	rs136935959	1.1934e-14	-0.847782
ENSBTAG00000013557	rs136572376	1.35855e-14	-0.684518
ENSBTAG00000024560	rs135425962	1.39028e-14	1.00436
ENSBTAG00000024560	rs133054446	1.39028e-14	1.00436
ENSBTAG00000011019	rs110393785	1.47178e-14	0.808043
ENSBTAG00000013557	rs135049475	1.57038e-14	-0.657298
ENSBTAG00000005359	rs133056500	1.66848e-14	0.972073
ENSBTAG00000011019	rs43174976	1.6789e-14	0.808849
ENSBTAG00000015734	rs110447752	1.74756e-14	0.745655
ENSBTAG00000008328	rs382374705	1.90659e-14	0.961558
ENSBTAG00000021626	rs133155653	1.90989e-14	0.9758
ENSBTAG00000016869	rs41632781	1.95699e-14	-0.695705
ENSBTAG00000003222	rs29018168	1.96137e-14	1.06472
ENSBTAG00000019026	rs109455180	2.02983e-14	1.02996
ENSBTAG00000015635	rs41638716	2.05075e-14	0.667708
ENSBTAG00000011189	rs109671970	2.18609e-14	-0.671509
ENSBTAG00000018362	rs110838042	2.20465e-14	-0.906954
ENSBTAG00000032007	rs43051078	2.23916e-14	0.850225
ENSBTAG00000019530	rs42066457	2.39701e-14	0.880021
ENSBTAG00000013557	rs137217365	2.58799e-14	-0.67207
ENSBTAG00000019530	rs133521612	2.89424e-14	0.904719
ENSBTAG00000011019	rs29020063	3.01862e-14	-0.811336
ENSBTAG00000040336	rs110561754	3.07445e-14	-0.969916
ENSBTAG00000013050	rs109601414	3.2092e-14	-0.874631
ENSBTAG00000022893	rs109878091	3.21158e-14	-0.918016
ENSBTAG00000012377	rs110803330	3.31395e-14	-0.751324
ENSBTAG00000019026	rs137683610	3.35959e-14	0.975144
ENSBTAG00000010001	rs134563684	3.39101e-14	0.7386
ENSBTAG00000010166	rs109970530	3.41621e-14	-0.964659
ENSBTAG00000032051	rs135864322	3.43728e-14	1.02719
ENSBTAG00000053661	rs110768475	3.44081e-14	0.96675
ENSBTAG00000003279	rs110312380	3.60822e-14	-0.517774
ENSBTAG00000052414	rs29020588	3.6709e-14	1.58117
ENSBTAG00000052414	rs133290491	3.6709e-14	1.58117
ENSBTAG00000032902	rs135023435	3.83416e-14	1.25433
ENSBTAG00000006085	rs109159416	3.92725e-14	0.621263
ENSBTAG00000050510	rs41892940	4.08778e-14	0.746227
ENSBTAG00000050510	rs109012807	4.08778e-14	0.746227
ENSBTAG00000015040	rs110339989	4.1897e-14	-1.06983
ENSBTAG00000015118	rs109259926	4.42827e-14	1.16594
ENSBTAG00000039813	rs136389585	4.55537e-14	1.09925
ENSBTAG00000019227	rs41891225	4.82578e-14	1.7939
ENSBTAG00000019227	rs110394347	4.82578e-14	1.7939
ENSBTAG00000037539	rs136265766	4.90145e-14	0.892823
ENSBTAG00000002764	rs41888490	4.92187e-14	1.20884
ENSBTAG00000036061	rs136725732	5.22994e-14	0.885761
ENSBTAG00000052884	rs136940661	5.79391e-14	1.18021
ENSBTAG00000052884	rs109176587	5.79391e-14	1.18021
ENSBTAG00000009085	rs110477375	5.90809e-14	-0.675762
ENSBTAG00000015158	rs41594941	5.91888e-14	-0.754332
ENSBTAG00000004155	rs41644872	5.98207e-14	1.11295
ENSBTAG00000008743	rs41847136	6.01624e-14	-1.04476
ENSBTAG00000051920	rs109108391	6.19886e-14	0.954178
ENSBTAG00000026915	rs136213429	6.40037e-14	0.789241
ENSBTAG00000026915	rs133717943	6.40037e-14	0.789241
ENSBTAG00000026915	rs133340396	6.40037e-14	0.789241
ENSBTAG00000026915	rs41619089	6.40037e-14	0.789241
ENSBTAG00000026915	rs134712367	6.48045e-14	0.799209
ENSBTAG00000015112	rs111002894	6.68919e-14	0.623643
ENSBTAG00000015166	rs29020464	6.97393e-14	0.999824
ENSBTAG00000012126	rs135951620	7.1019e-14	0.966426
ENSBTAG00000052268	rs29020505	7.51582e-14	0.636708
ENSBTAG00000022147	rs109672088	7.62072e-14	0.738231
ENSBTAG00000020402	rs135313899	7.70889e-14	1.15379
ENSBTAG00000020657	rs134237114	7.78909e-14	1.14285
ENSBTAG00000021861	rs137137301	7.90389e-14	0.643898
ENSBTAG00000052301	rs41603664	8.01117e-14	0.88421
ENSBTAG00000052301	rs110177966	8.01117e-14	0.88421
ENSBTAG00000052301	rs110611970	8.01117e-14	0.88421
ENSBTAG00000053790	rs132965350	8.42834e-14	-0.849391
ENSBTAG00000013557	rs109804679	9.10335e-14	-0.670153
ENSBTAG00000010311	rs133113348	9.21279e-14	0.611283
ENSBTAG00000032227	rs110179633	9.487e-14	0.63661
ENSBTAG00000032227	rs136374101	9.487e-14	0.63661
ENSBTAG00000015704	rs111029943	9.58382e-14	-0.700866
ENSBTAG00000015879	rs29016976	9.61539e-14	-0.935984
ENSBTAG00000009845	rs137463406	9.76881e-14	0.794109
ENSBTAG00000004155	rs110645766	1.059e-13	1.36478
ENSBTAG00000017225	rs133747146	1.08169e-13	-0.789913
ENSBTAG00000019947	rs42184179	1.09116e-13	0.974438
ENSBTAG00000010235	rs109138263	1.12992e-13	0.66701
ENSBTAG00000013557	rs110911016	1.13098e-13	-0.67827
ENSBTAG00000055302	rs110120835	1.14442e-13	0.981177
ENSBTAG00000022293	rs41255148	1.17027e-13	0.806912
ENSBTAG00000000646	rs110207017	1.19766e-13	0.676063
ENSBTAG00000031825	rs136368496	1.22072e-13	0.892501
ENSBTAG00000011019	rs385975211	1.26291e-13	0.75779
ENSBTAG00000020893	rs137554232	1.26385e-13	1.02242
ENSBTAG00000011019	rs41621689	1.30586e-13	0.747138
ENSBTAG00000053661	rs110712904	1.30669e-13	0.914296
ENSBTAG00000009331	rs110133684	1.3766e-13	1.04061
ENSBTAG00000003017	rs134564482	1.4336e-13	1.15756
ENSBTAG00000052414	rs137513051	1.44548e-13	1.51911
ENSBTAG00000052414	rs136271679	1.44548e-13	1.51911
ENSBTAG00000052414	rs135185120	1.44548e-13	1.51911
ENSBTAG00000040188	rs207809156	1.47401e-13	1.0754
ENSBTAG00000038476	rs110436677	1.51258e-13	-1.03794
ENSBTAG00000008542	rs109134470	1.52806e-13	0.703245
ENSBTAG00000000941	rs134802628	1.55847e-13	0.534487
ENSBTAG00000010661	rs109975662	1.61035e-13	0.668793
ENSBTAG00000010311	rs110433247	1.70622e-13	0.582957
ENSBTAG00000010235	rs109466582	1.71325e-13	0.688113
ENSBTAG00000010235	rs109184250	1.71325e-13	0.688113
ENSBTAG00000011019	rs135753733	1.76029e-13	0.753781
ENSBTAG00000016275	rs110441878	1.78176e-13	0.876158
ENSBTAG00000009845	rs109395727	1.82893e-13	0.939793
ENSBTAG00000009845	rs137662516	1.82893e-13	0.939793
ENSBTAG00000010001	rs41907220	1.96047e-13	-0.826544
ENSBTAG00000000869	rs134831695	1.9713e-13	0.742727
ENSBTAG00000053790	rs41623529	2.00832e-13	-0.868895
ENSBTAG00000052355	rs109271699	2.04692e-13	-0.687039
ENSBTAG00000005367	rs110008012	2.06942e-13	-0.677714
ENSBTAG00000005367	rs109778517	2.06942e-13	-0.677714
ENSBTAG00000032902	rs136406898	2.12066e-13	1.18297
ENSBTAG00000026915	rs109780114	2.1418e-13	0.744115
ENSBTAG00000026915	rs137161310	2.1418e-13	0.744115
ENSBTAG00000026915	rs136137558	2.1418e-13	0.744115
ENSBTAG00000000869	rs137529787	2.16255e-13	0.742326
ENSBTAG00000019530	rs110993729	2.20843e-13	0.882415
ENSBTAG00000011019	rs110311277	2.21276e-13	0.769989
ENSBTAG00000011019	rs110668176	2.21276e-13	0.769989
ENSBTAG00000016275	rs134025618	2.22225e-13	-0.963179
ENSBTAG00000052884	rs109637438	2.2532e-13	1.12902
ENSBTAG00000013557	rs137421697	2.26611e-13	-0.6818
ENSBTAG00000052414	rs137366932	2.37572e-13	1.13122
ENSBTAG00000052268	rs135460235	2.44029e-13	-0.582202
ENSBTAG00000052268	rs134608025	2.44029e-13	-0.582202
ENSBTAG00000018257	rs136668678	2.44723e-13	0.884617
ENSBTAG00000007772	rs134310215	2.49605e-13	0.888993
ENSBTAG00000037539	rs41594758	2.53373e-13	0.923918
ENSBTAG00000055135	rs136940661	2.5368e-13	1.06785
ENSBTAG00000055135	rs109176587	2.5368e-13	1.06785
ENSBTAG00000003588	rs109709734	2.75252e-13	0.924291
ENSBTAG00000013557	rs109298882	2.75568e-13	-0.649779
ENSBTAG00000036061	rs42647399	2.76666e-13	0.856612
ENSBTAG00000055135	rs110753371	2.89334e-13	-0.824154
ENSBTAG00000032902	rs110246602	2.97723e-13	1.18567
ENSBTAG00000000586	rs41255436	3.08595e-13	-0.473322
ENSBTAG00000014861	rs109488562	3.24824e-13	0.950485
ENSBTAG00000015113	rs110736254	3.28627e-13	0.832001
ENSBTAG00000015118	rs41583098	3.32565e-13	1.16491
ENSBTAG00000000586	rs110515218	3.37322e-13	-0.508743
ENSBTAG00000036061	rs41642775	3.49858e-13	0.900807
ENSBTAG00000048331	rs109923182	3.59467e-13	-0.796798
ENSBTAG00000001308	rs134226030	3.67073e-13	1.44489
ENSBTAG00000015734	rs132692066	3.69367e-13	0.689721
ENSBTAG00000013273	rs109998362	3.69972e-13	0.790295
ENSBTAG00000018289	rs135686032	3.70494e-13	0.850179
ENSBTAG00000004770	rs41922340	3.8056e-13	1.05812
ENSBTAG00000004770	rs41922361	3.8056e-13	1.05812
ENSBTAG00000010661	rs477149553	3.85271e-13	0.677281
ENSBTAG00000036061	rs42027948	3.92695e-13	-0.800521
ENSBTAG00000012691	rs42124016	3.9614e-13	-0.722296
ENSBTAG00000000397	rs42307234	4.04958e-13	0.94536
ENSBTAG00000018257	rs110939642	4.05506e-13	1.08381
ENSBTAG00000018257	rs110148203	4.05506e-13	1.08381
ENSBTAG00000018257	rs29020089	4.07523e-13	-0.768347
ENSBTAG00000021902	rs108977286	4.08843e-13	0.933877
ENSBTAG00000037539	rs136581147	4.26655e-13	-0.881942
ENSBTAG00000011860	rs110025148	4.27911e-13	-0.625581
ENSBTAG00000054209	rs109254476	4.43535e-13	0.861751
ENSBTAG00000031435	rs41601104	4.61175e-13	0.69702
ENSBTAG00000050675	rs135463279	4.70445e-13	0.699757
ENSBTAG00000024751	rs42026926	4.73172e-13	-0.818012
ENSBTAG00000002764	rs41889085	4.78726e-13	1.08248
ENSBTAG00000046668	rs41584743	4.81299e-13	0.625853
ENSBTAG00000013557	rs109078014	4.99866e-13	-0.640406
ENSBTAG00000013557	rs133461365	4.99866e-13	-0.640406
ENSBTAG00000055302	rs110442575	5.0286e-13	1.03858
ENSBTAG00000016869	rs109710748	5.0298e-13	-0.668593
ENSBTAG00000048331	rs110622206	5.03519e-13	-0.841556
ENSBTAG00000048331	rs41576237	5.03519e-13	-0.841556
ENSBTAG00000048331	rs41578412	5.03519e-13	-0.841556
ENSBTAG00000013557	rs109244406	5.10075e-13	-0.618304
ENSBTAG00000009845	rs136762352	5.16161e-13	0.719297
ENSBTAG00000017225	rs29019767	5.22183e-13	-0.893848
ENSBTAG00000011019	rs109112688	5.36857e-13	0.753083
ENSBTAG00000006392	rs41592728	5.93143e-13	0.990459
ENSBTAG00000013401	rs110881293	5.95609e-13	-0.837206
ENSBTAG00000011019	rs109396933	6.14693e-13	0.752627
ENSBTAG00000020116	rs109049232	6.23703e-13	0.903403
ENSBTAG00000019455	rs110884586	6.31935e-13	0.97535
ENSBTAG00000040188	rs109700161	6.40629e-13	1.06637
ENSBTAG00000040188	rs132817453	6.40629e-13	1.06637
ENSBTAG00000037565	rs29010510	6.55867e-13	-1.01492
ENSBTAG00000017617	rs41256522	6.69135e-13	0.906899
ENSBTAG00000005359	rs110536039	6.7728e-13	0.881791
ENSBTAG00000010581	rs109065526	6.79779e-13	0.937433
ENSBTAG00000004401	rs136095247	6.82759e-13	1.24828
ENSBTAG00000019947	rs109137506	6.94326e-13	-0.971614
ENSBTAG00000019947	rs109512480	6.94326e-13	-0.971614
ENSBTAG00000019569	rs109511875	7.10535e-13	-0.660355
ENSBTAG00000011027	rs135177514	7.17141e-13	0.943018
ENSBTAG00000019947	rs137483323	7.20939e-13	-0.988584
ENSBTAG00000012030	rs137380280	7.26405e-13	-1.28426
ENSBTAG00000021861	rs109624778	7.29679e-13	0.623817
ENSBTAG00000000078	rs134831658	7.3399e-13	0.405719
ENSBTAG00000013971	rs137468954	7.38568e-13	0.600579
ENSBTAG00000032051	rs136868132	8.01947e-13	0.970543
ENSBTAG00000013557	rs110189886	8.43375e-13	-0.667208
ENSBTAG00000010236	rs109466582	8.44225e-13	-0.936367
ENSBTAG00000010236	rs109184250	8.44225e-13	-0.936367
ENSBTAG00000026915	rs135710646	8.51563e-13	0.744053
ENSBTAG00000031825	rs41622011	9.10494e-13	-0.911405
ENSBTAG00000018257	rs109983886	9.28662e-13	1.06767
ENSBTAG00000049410	rs133449234	9.32762e-13	1.12612
ENSBTAG00000052268	rs110251588	9.55117e-13	0.57154
ENSBTAG00000013050	rs137180103	9.56959e-13	0.832955
ENSBTAG00000030648	rs134404708	9.70076e-13	-0.3589
ENSBTAG00000019530	rs110207069	9.7244e-13	0.859275
ENSBTAG00000006525	rs134585208	9.78552e-13	0.6138
ENSBTAG00000011019	rs110777901	9.94508e-13	-0.715642
ENSBTAG00000011019	rs42932676	9.94508e-13	-0.715642
ENSBTAG00000014494	rs136207174	1.00365e-12	-0.745229
ENSBTAG00000018257	rs135295627	1.0058e-12	-0.713164
ENSBTAG00000018257	rs41634439	1.0058e-12	-0.713164
ENSBTAG00000010236	rs109138263	1.01518e-12	-0.900633
ENSBTAG00000019327	rs110634362	1.02558e-12	0.970916
ENSBTAG00000018813	rs110345285	1.03856e-12	0.842617
ENSBTAG00000049218	rs133204912	1.05434e-12	-0.85149
ENSBTAG00000020402	rs111018470	1.05625e-12	-1.02181
ENSBTAG00000026263	rs110571915	1.0608e-12	0.867643
ENSBTAG00000016869	rs110706214	1.15253e-12	-0.616753
ENSBTAG00000052397	rs110878164	1.15457e-12	1.42789
ENSBTAG00000017802	rs42128994	1.20597e-12	0.772516
ENSBTAG00000047301	rs110104114	1.22914e-12	0.833765
ENSBTAG00000021190	rs137309127	1.23252e-12	1.02872
ENSBTAG00000021190	rs29009598	1.23252e-12	1.02872
ENSBTAG00000004387	rs109288044	1.23846e-12	0.693816
ENSBTAG00000018813	rs42615965	1.23883e-12	0.77793
ENSBTAG00000052355	rs109372736	1.26401e-12	-0.733078
ENSBTAG00000040336	rs137030707	1.2713e-12	-0.914585
ENSBTAG00000019018	rs110730562	1.29511e-12	1.25606
ENSBTAG00000015512	rs41929408	1.30357e-12	1.13414
ENSBTAG00000003340	rs136517199	1.3321e-12	0.519024
ENSBTAG00000011225	rs133023850	1.33686e-12	-0.805267
ENSBTAG00000049218	rs110477125	1.34192e-12	-0.882541
ENSBTAG00000050244	rs135819039	1.39101e-12	0.914181
ENSBTAG00000009845	rs110652188	1.41888e-12	0.784414
ENSBTAG00000006084	rs42762047	1.45264e-12	-0.800283
ENSBTAG00000024407	rs110989032	1.46429e-12	1.03489
ENSBTAG00000015112	rs110599207	1.46553e-12	0.592802
ENSBTAG00000050476	rs110013713	1.47834e-12	0.783122
ENSBTAG00000009412	rs42460186	1.51981e-12	-1.06374
ENSBTAG00000009412	rs42459305	1.51981e-12	-1.06374
ENSBTAG00000030711	rs136584870	1.55105e-12	1.143
ENSBTAG00000054241	rs135497976	1.57465e-12	-0.846488
ENSBTAG00000013050	rs136247532	1.61798e-12	-0.889133
ENSBTAG00000021808	rs41656714	1.63751e-12	-0.925048
ENSBTAG00000046172	rs42733849	1.65227e-12	-0.575247
ENSBTAG00000013557	rs134056996	1.65656e-12	0.643322
ENSBTAG00000015160	rs135266209	1.71297e-12	0.882315
ENSBTAG00000015113	rs136892167	1.74079e-12	-0.858929
ENSBTAG00000010581	rs109462362	1.77798e-12	0.915909
ENSBTAG00000007651	rs109712638	1.79316e-12	-0.807042
ENSBTAG00000007651	rs109391983	1.79316e-12	-0.807042
ENSBTAG00000007651	rs110315544	1.79316e-12	-0.807042
ENSBTAG00000049178	rs110453395	1.86839e-12	1.11821
ENSBTAG00000036061	rs134107199	1.87935e-12	0.808663
ENSBTAG00000031435	rs136151137	1.90211e-12	0.692862
ENSBTAG00000000078	rs109373273	1.90238e-12	0.40515
ENSBTAG00000019961	rs41677295	1.90888e-12	0.690264
ENSBTAG00000006035	rs133537854	1.92314e-12	0.909704
ENSBTAG00000006035	rs41573518	1.92314e-12	0.909704
ENSBTAG00000055135	rs109353034	1.93521e-12	-0.815934
ENSBTAG00000037634	rs137162936	1.96338e-12	-0.663139
ENSBTAG00000037634	rs137014999	1.96338e-12	-0.663139
ENSBTAG00000037634	rs41576211	1.96338e-12	-0.663139
ENSBTAG00000037634	rs134329557	1.96338e-12	-0.663139
ENSBTAG00000037634	rs109733519	1.96338e-12	-0.663139
ENSBTAG00000019321	rs109898535	1.96752e-12	-0.848625
ENSBTAG00000000941	rs109431065	2.00904e-12	-0.536638
ENSBTAG00000013735	rs41569645	2.07405e-12	0.818035
ENSBTAG00000018813	rs41696921	2.08645e-12	0.852834
ENSBTAG00000018813	rs41691956	2.08645e-12	0.852834
ENSBTAG00000018813	rs41691968	2.08645e-12	0.852834
ENSBTAG00000018349	rs136032319	2.11777e-12	0.693553
ENSBTAG00000055302	rs109931523	2.13169e-12	0.95002
ENSBTAG00000052268	rs134999186	2.187e-12	0.556207
ENSBTAG00000032051	rs110614549	2.41393e-12	0.93362
ENSBTAG00000050476	rs41663284	2.42476e-12	-0.858673
ENSBTAG00000011027	rs41570855	2.42528e-12	0.935006
ENSBTAG00000034138	rs133519274	2.52439e-12	-0.947954
ENSBTAG00000015160	rs134600122	2.62141e-12	-0.749279
ENSBTAG00000015160	rs136755470	2.62141e-12	-0.749279
ENSBTAG00000021199	rs110093570	2.63649e-12	-0.672911
ENSBTAG00000017802	rs42129012	2.64016e-12	0.769645
ENSBTAG00000054241	rs136868132	2.64228e-12	-0.848061
ENSBTAG00000019947	rs42187323	2.6426e-12	0.907305
ENSBTAG00000037634	rs110376483	2.67422e-12	-0.656633
ENSBTAG00000007449	rs134167275	2.69298e-12	0.696352
ENSBTAG00000055135	rs109503857	2.72738e-12	-0.904092
ENSBTAG00000054209	rs110615540	2.7623e-12	0.770673
ENSBTAG00000007275	rs137709356	2.83186e-12	1.00807
ENSBTAG00000009908	rs41835072	2.84636e-12	-0.43745
ENSBTAG00000021902	rs109126554	2.90261e-12	0.875074
ENSBTAG00000021626	rs109465220	2.90843e-12	0.924231
ENSBTAG00000006035	rs135721687	2.91523e-12	0.99487
ENSBTAG00000000495	rs41576998	3.0315e-12	0.59869
ENSBTAG00000006084	rs134327884	3.08747e-12	-0.65113
ENSBTAG00000039524	rs137468844	3.10758e-12	1.29637
ENSBTAG00000012691	rs110322324	3.16038e-12	0.816291
ENSBTAG00000030648	rs136628963	3.16578e-12	-0.377746
ENSBTAG00000007961	rs41640834	3.17535e-12	0.693595
ENSBTAG00000010765	rs134733441	3.19816e-12	0.718
ENSBTAG00000018813	rs42606830	3.20255e-12	0.776773
ENSBTAG00000007651	rs110807870	3.34812e-12	-0.801233
ENSBTAG00000007651	rs134724689	3.34812e-12	-0.801233
ENSBTAG00000015038	rs109056602	3.35994e-12	0.734735
ENSBTAG00000015038	rs110396544	3.35994e-12	0.734735
ENSBTAG00000015038	rs133567292	3.35994e-12	0.734735
ENSBTAG00000015038	rs110810054	3.35994e-12	0.734735
ENSBTAG00000055302	rs136427530	3.36753e-12	1.02243
ENSBTAG00000011027	rs41590903	3.41039e-12	-0.851851
ENSBTAG00000014805	rs41653222	3.4182e-12	1.36783
ENSBTAG00000022379	rs42178711	3.47122e-12	-1.44396
ENSBTAG00000013050	rs109446975	3.52412e-12	-0.823572
ENSBTAG00000007449	rs109235826	3.52724e-12	0.798312
ENSBTAG00000020893	rs109869031	3.61187e-12	1.1155
ENSBTAG00000050190	rs137121095	3.62121e-12	0.916267
ENSBTAG00000050190	rs109409538	3.62121e-12	0.916267
ENSBTAG00000037539	rs109575765	3.6725e-12	-0.853576
ENSBTAG00000006330	rs109150625	3.67393e-12	0.76447
ENSBTAG00000050733	rs42911927	3.68633e-12	-1.00388
ENSBTAG00000004328	rs109883868	3.72718e-12	0.901381
ENSBTAG00000019018	rs29021673	3.81338e-12	0.956052
ENSBTAG00000019018	rs109429361	3.81338e-12	0.956052
ENSBTAG00000019018	rs135378620	3.81338e-12	0.956052
ENSBTAG00000010775	rs110692853	3.81423e-12	-0.727348
ENSBTAG00000051920	rs132989174	3.89202e-12	0.939724
ENSBTAG00000006015	rs110664120	3.91699e-12	0.6015
ENSBTAG00000050846	rs134952680	3.99028e-12	-0.88065
ENSBTAG00000014953	rs110579537	4.04737e-12	-0.650171
ENSBTAG00000036061	rs136773073	4.09092e-12	0.79713
ENSBTAG00000032227	rs137419495	4.09983e-12	0.593054
ENSBTAG00000008762	rs110579353	4.15707e-12	0.679106
ENSBTAG00000001140	rs109611679	4.16347e-12	-0.617055
ENSBTAG00000011027	rs41590880	4.2331e-12	0.860506
ENSBTAG00000018349	rs134264941	4.29899e-12	0.650766
ENSBTAG00000013401	rs109528138	4.33374e-12	-0.806794
ENSBTAG00000007275	rs134872625	4.35915e-12	0.931616
ENSBTAG00000011019	rs110353829	4.53533e-12	0.814679
ENSBTAG00000047103	rs135855845	4.53848e-12	-0.762443
ENSBTAG00000012985	rs136904214	4.55782e-12	-0.623514
ENSBTAG00000012985	rs110599224	4.55782e-12	-0.623514
ENSBTAG00000040336	rs109364451	4.56247e-12	-0.870297
ENSBTAG00000034435	rs109752319	4.79392e-12	0.856472
ENSBTAG00000004591	rs135573226	4.80301e-12	1.0338
ENSBTAG00000016501	rs133003254	4.81135e-12	-0.789728
ENSBTAG00000015512	rs133512922	4.87085e-12	1.28845
ENSBTAG00000015512	rs136932362	4.87085e-12	1.28845
ENSBTAG00000014335	rs41589648	5.10346e-12	0.869511
ENSBTAG00000007961	rs110165985	5.15186e-12	0.664702
ENSBTAG00000051829	rs110498525	5.20943e-12	0.993364
ENSBTAG00000007439	rs110033746	5.29677e-12	0.924761
ENSBTAG00000009845	rs133802444	5.31449e-12	0.686144
ENSBTAG00000046668	rs29022126	5.33945e-12	0.643093
ENSBTAG00000006035	rs110925558	5.3584e-12	-0.909178
ENSBTAG00000006035	rs137016655	5.3584e-12	-0.909178
ENSBTAG00000032051	rs135497976	5.35943e-12	0.93565
ENSBTAG00000020402	rs134600122	5.48771e-12	-0.975555
ENSBTAG00000020402	rs136755470	5.48771e-12	-0.975555
ENSBTAG00000008743	rs41847183	5.51839e-12	-1.01655
ENSBTAG00000050190	rs108960855	5.64317e-12	0.9279
ENSBTAG00000013401	rs109125989	5.67458e-12	-0.792174
ENSBTAG00000054236	rs135253952	5.7531e-12	0.55173
ENSBTAG00000030648	rs137785235	5.81479e-12	-0.343519
ENSBTAG00000021199	rs134602916	5.82178e-12	-0.675311
ENSBTAG00000000495	rs135734806	5.86307e-12	0.603357
ENSBTAG00000038476	rs134018382	5.94893e-12	-0.997184
ENSBTAG00000007772	rs109195021	6.01857e-12	-0.790606
ENSBTAG00000019321	rs109427449	6.08645e-12	-0.842611
ENSBTAG00000019961	rs111029943	6.13799e-12	-0.701756
ENSBTAG00000015113	rs134383547	6.25991e-12	0.794302
ENSBTAG00000016548	rs110504841	6.27721e-12	0.660089
ENSBTAG00000050510	rs134806140	6.32546e-12	0.582367
ENSBTAG00000019018	rs133862176	6.35205e-12	0.956907
ENSBTAG00000006392	rs110307141	6.49285e-12	0.924852
ENSBTAG00000001618	rs111005057	6.56406e-12	-0.978625
ENSBTAG00000013273	rs109898712	6.66802e-12	0.821368
ENSBTAG00000022147	rs110848187	6.7488e-12	0.717551
ENSBTAG00000015160	rs111018470	6.82213e-12	-0.755416
ENSBTAG00000016995	rs132915778	6.96494e-12	-0.648952
ENSBTAG00000008550	rs42920051	7.1902e-12	-0.807638
ENSBTAG00000010219	rs29016386	7.28615e-12	-0.82478
ENSBTAG00000018599	rs41639753	7.41242e-12	-0.808822
ENSBTAG00000019094	rs110519697	7.52521e-12	0.720116
ENSBTAG00000055302	rs29025977	7.67101e-12	1.07469
ENSBTAG00000038128	rs109342061	7.67746e-12	1.80569
ENSBTAG00000013273	rs135416124	7.81166e-12	0.823554
ENSBTAG00000013557	rs135991910	8.16869e-12	0.566538
ENSBTAG00000013557	rs135637687	8.16869e-12	0.566538
ENSBTAG00000010775	rs137172077	8.1849e-12	0.668695
ENSBTAG00000047103	rs132936728	8.39493e-12	-0.939961
ENSBTAG00000052511	rs110498019	8.397e-12	-0.830373
ENSBTAG00000052511	rs136337645	8.397e-12	-0.830373
ENSBTAG00000011225	rs109618532	8.632e-12	-0.693351
ENSBTAG00000017068	rs41595498	8.65239e-12	-0.725252
ENSBTAG00000001476	rs464357984	8.97677e-12	0.939698
ENSBTAG00000011225	rs109596203	9.10562e-12	0.694837
ENSBTAG00000001171	rs109756131	9.16821e-12	0.833489
ENSBTAG00000055135	rs133444626	9.21319e-12	-0.907666
ENSBTAG00000006085	rs135008022	9.32545e-12	0.57268
ENSBTAG00000015041	rs41659992	9.56749e-12	0.484621
ENSBTAG00000005280	rs41577070	9.71514e-12	0.771817
ENSBTAG00000001647	rs110679570	9.99447e-12	-0.557545
ENSBTAG00000001647	rs109056731	9.99447e-12	-0.557545
ENSBTAG00000021253	rs109033158	1.01317e-11	0.88459
ENSBTAG00000051920	rs41634826	1.05187e-11	0.946852
ENSBTAG00000008115	rs29019325	1.05446e-11	0.781317
ENSBTAG00000002490	rs109964012	1.06739e-11	-0.653451
ENSBTAG00000052884	rs110900385	1.07104e-11	1.20908
ENSBTAG00000006084	rs110389639	1.07787e-11	-0.635736
ENSBTAG00000014335	rs41594745	1.09886e-11	0.842521
ENSBTAG00000008328	rs135372735	1.10826e-11	0.952841
ENSBTAG00000005367	rs41891356	1.14876e-11	-0.645658
ENSBTAG00000004422	rs110855650	1.15631e-11	0.69699
ENSBTAG00000004422	rs134713705	1.15631e-11	0.69699
ENSBTAG00000004591	rs110923237	1.15779e-11	1.1405
ENSBTAG00000012126	rs110991114	1.16072e-11	0.786426
ENSBTAG00000015112	rs109832636	1.16611e-11	-0.664399
ENSBTAG00000017227	rs137774750	1.1726e-11	0.893045
ENSBTAG00000001739	rs110964754	1.19432e-11	0.954532
ENSBTAG00000001739	rs110717504	1.19432e-11	0.954532
ENSBTAG00000008328	rs109274519	1.20428e-11	0.950468
ENSBTAG00000048857	rs109529386	1.20698e-11	0.90412
ENSBTAG00000048857	rs134637127	1.20698e-11	0.90412
ENSBTAG00000030648	rs110618422	1.21033e-11	-0.375286
ENSBTAG00000031548	rs41647899	1.21988e-11	-0.685914
ENSBTAG00000011019	rs42189533	1.23643e-11	-0.683947
ENSBTAG00000012985	rs136762698	1.28389e-11	-0.608326
ENSBTAG00000007462	rs134701168	1.29297e-11	0.787436
ENSBTAG00000013557	rs109504813	1.31676e-11	-0.599289
ENSBTAG00000010775	rs109335078	1.3397e-11	0.669576
ENSBTAG00000052511	rs110847961	1.36153e-11	-0.78748
ENSBTAG00000011225	rs109701385	1.36731e-11	0.741936
ENSBTAG00000004328	rs41613229	1.37537e-11	0.8698
ENSBTAG00000003989	rs109215335	1.38002e-11	0.692565
ENSBTAG00000019947	rs110100712	1.4131e-11	-0.890971
ENSBTAG00000019947	rs42192026	1.4131e-11	-0.890971
ENSBTAG00000006354	rs133392615	1.4175e-11	0.736271
ENSBTAG00000006354	rs109853629	1.4175e-11	0.736271
ENSBTAG00000019321	rs41923346	1.43168e-11	-0.823564
ENSBTAG00000045854	rs41574664	1.43286e-11	-0.757951
ENSBTAG00000012994	rs110858435	1.45164e-11	0.937741
ENSBTAG00000038756	rs110867406	1.5315e-11	-0.784287
ENSBTAG00000010219	rs109274717	1.5667e-11	0.764116
ENSBTAG00000052247	rs41962514	1.56972e-11	0.966487
ENSBTAG00000052247	rs109532593	1.56972e-11	0.966487
ENSBTAG00000052247	rs136965074	1.56972e-11	0.966487
ENSBTAG00000018349	rs133986694	1.58239e-11	-0.685554
ENSBTAG00000018257	rs132767305	1.62675e-11	-0.669312
ENSBTAG00000006085	rs135923777	1.64102e-11	0.559563
ENSBTAG00000020893	rs109011936	1.6448e-11	1.00386
ENSBTAG00000024751	rs42027948	1.65126e-11	-0.798605
ENSBTAG00000030246	rs109064837	1.72166e-11	0.978902
ENSBTAG00000012377	rs110027372	1.7606e-11	-0.683877
ENSBTAG00000014434	rs109674282	1.76421e-11	-0.738961
ENSBTAG00000051089	rs110377572	1.80218e-11	1.00274
ENSBTAG00000037539	rs110402702	1.81159e-11	-0.797627
ENSBTAG00000045880	rs41892940	1.85062e-11	-0.502764
ENSBTAG00000045880	rs109012807	1.85062e-11	-0.502764
ENSBTAG00000021900	rs137784331	1.88042e-11	-0.483284
ENSBTAG00000020402	rs108998776	1.88374e-11	-0.911504
ENSBTAG00000006085	rs109813430	1.9232e-11	0.563852
ENSBTAG00000006085	rs133077914	1.9232e-11	0.563852
ENSBTAG00000021900	rs110149038	1.92349e-11	-0.483523
ENSBTAG00000046668	rs134415186	1.92769e-11	0.595834
ENSBTAG00000007659	rs135381662	1.93619e-11	0.795205
ENSBTAG00000008870	rs137057872	1.97655e-11	0.693992
ENSBTAG00000007651	rs42268360	1.98962e-11	-0.846646
ENSBTAG00000013273	rs110393231	2.0136e-11	0.747726
ENSBTAG00000013273	rs133910122	2.0136e-11	0.747726
ENSBTAG00000015896	rs41592610	2.01624e-11	-0.812313
ENSBTAG00000007449	rs42325536	2.09584e-11	0.69806
ENSBTAG00000002478	rs109944400	2.14607e-11	0.671746
ENSBTAG00000015038	rs110104461	2.1629e-11	0.745684
ENSBTAG00000015038	rs109062136	2.1629e-11	0.745684
ENSBTAG00000010236	rs134685233	2.16546e-11	-0.878113
ENSBTAG00000018772	rs109470626	2.26095e-11	-0.645453
ENSBTAG00000046668	rs109377472	2.27203e-11	-0.643901
ENSBTAG00000046668	rs110409582	2.27203e-11	-0.643901
ENSBTAG00000016257	rs41577520	2.3187e-11	0.96332
ENSBTAG00000015166	rs134399447	2.3338e-11	1.00911
ENSBTAG00000015166	rs109150868	2.3338e-11	1.00911
ENSBTAG00000003887	rs135912906	2.34317e-11	-0.464965
ENSBTAG00000009845	rs110783579	2.38662e-11	0.683302
ENSBTAG00000021199	rs109010207	2.41558e-11	-0.654028
ENSBTAG00000002350	rs41255569	2.43863e-11	-0.535735
ENSBTAG00000021902	rs133632863	2.48614e-11	-0.85596
ENSBTAG00000006770	rs109638534	2.49885e-11	-0.962368
ENSBTAG00000010765	rs110488812	2.52102e-11	-0.759025
ENSBTAG00000010809	rs109373710	2.53402e-11	1.06164
ENSBTAG00000011019	rs110413021	2.5477e-11	-0.688625
ENSBTAG00000019018	rs110763614	2.5687e-11	1.1739
ENSBTAG00000001748	rs110130953	2.59366e-11	0.840192
ENSBTAG00000005997	rs42556037	2.61076e-11	-0.678192
ENSBTAG00000054241	rs109920124	2.63154e-11	-0.885439
ENSBTAG00000052414	rs137441691	2.65676e-11	1.15264
ENSBTAG00000051340	rs41767056	2.68868e-11	0.448722
ENSBTAG00000015512	rs134924825	2.73492e-11	0.933592
ENSBTAG00000019018	rs136136373	2.74064e-11	0.929511
ENSBTAG00000019018	rs110967922	2.74064e-11	0.929511
ENSBTAG00000019018	rs135612123	2.74064e-11	0.929511
ENSBTAG00000019018	rs136710714	2.74064e-11	0.929511
ENSBTAG00000019018	rs136149105	2.74064e-11	0.929511
ENSBTAG00000011019	rs109884065	2.76513e-11	-1.23925
ENSBTAG00000006487	rs109032771	2.77816e-11	-0.527368
ENSBTAG00000015879	rs110965287	2.77952e-11	-0.825449
ENSBTAG00000005614	rs110819266	2.8525e-11	0.975007
ENSBTAG00000012377	rs109068567	2.85684e-11	-0.67737
ENSBTAG00000000251	rs41660338	2.89047e-11	-0.509714
ENSBTAG00000000873	rs137469181	2.9109e-11	-0.756308
ENSBTAG00000036061	rs42026914	2.91178e-11	-0.811515
ENSBTAG00000015114	rs137260298	2.97379e-11	0.482339
ENSBTAG00000006392	rs41661892	2.99537e-11	1.00479
ENSBTAG00000018285	rs110290008	3.00535e-11	0.434778
ENSBTAG00000055211	rs111017676	3.03921e-11	-1.01151
ENSBTAG00000013273	rs110430296	3.08628e-11	0.865001
ENSBTAG00000006085	rs133634229	3.08644e-11	0.568631
ENSBTAG00000007780	rs41640834	3.14713e-11	1.09145
ENSBTAG00000051785	rs136464851	3.19326e-11	-0.90529
ENSBTAG00000051785	rs111018457	3.19326e-11	-0.90529
ENSBTAG00000052268	rs110833647	3.19605e-11	0.573981
ENSBTAG00000020402	rs110810391	3.25218e-11	-0.892853
ENSBTAG00000015635	rs109698461	3.25248e-11	-0.628166
ENSBTAG00000052355	rs43171777	3.27824e-11	-0.636136
ENSBTAG00000006330	rs42016921	3.28419e-11	0.751447
ENSBTAG00000003942	rs134997770	3.2978e-11	-0.880692
ENSBTAG00000005338	rs109761432	3.31541e-11	0.470881
ENSBTAG00000008116	rs110038304	3.31569e-11	0.559416
ENSBTAG00000020893	rs133418565	3.31694e-11	1.00595
ENSBTAG00000017407	rs109484604	3.35118e-11	-0.844581
ENSBTAG00000048331	rs135961468	3.39247e-11	-0.853899
ENSBTAG00000018349	rs41655676	3.40396e-11	-0.682974
ENSBTAG00000004727	rs109648695	3.42538e-11	-0.724196
ENSBTAG00000053433	rs110373141	3.49116e-11	-0.824463
ENSBTAG00000014492	rs134207521	3.50729e-11	-0.645039
ENSBTAG00000025410	rs136732275	3.53572e-11	-0.907027
ENSBTAG00000019321	rs207879783	3.53818e-11	0.847216
ENSBTAG00000040336	rs43056300	3.54672e-11	-0.85175
ENSBTAG00000031548	rs136993521	3.57822e-11	-0.643706
ENSBTAG00000016257	rs109496555	3.58607e-11	0.946361
ENSBTAG00000015821	rs41767056	3.62861e-11	0.445261
ENSBTAG00000009908	rs41837258	3.62921e-11	-0.44287
ENSBTAG00000051673	rs109221383	3.63195e-11	0.839874
ENSBTAG00000017566	rs109033268	3.66405e-11	0.884649
ENSBTAG00000017566	rs110300091	3.66405e-11	0.884649
ENSBTAG00000017566	rs110464146	3.66405e-11	0.884649
ENSBTAG00000008866	rs109561826	3.68587e-11	-0.834286
ENSBTAG00000006392	rs110930691	3.74309e-11	1.13689
ENSBTAG00000037634	rs136784524	3.77488e-11	-0.665952
ENSBTAG00000020402	rs110093570	3.78212e-11	-0.904272
ENSBTAG00000049333	rs108996837	3.78339e-11	1.13784
ENSBTAG00000001476	rs110373141	3.79431e-11	0.87197
ENSBTAG00000048331	rs110329588	3.7954e-11	-0.85695
ENSBTAG00000013557	rs109131068	3.83522e-11	-0.583697
ENSBTAG00000051698	rs137372738	3.87656e-11	0.799537
ENSBTAG00000017075	rs109128953	3.89556e-11	-0.889427
ENSBTAG00000000795	rs136670172	3.94419e-11	-0.969192
ENSBTAG00000054236	rs42463431	3.9571e-11	0.555464
ENSBTAG00000015635	rs109848303	3.95839e-11	0.784493
ENSBTAG00000016275	rs109930858	3.96822e-11	0.834034
ENSBTAG00000054342	rs109258111	4.1306e-11	0.876633
ENSBTAG00000012208	rs464357984	4.15038e-11	0.939841
ENSBTAG00000016847	rs133769030	4.1559e-11	1.23595
ENSBTAG00000052247	rs210233355	4.17613e-11	0.935635
ENSBTAG00000007449	rs136185056	4.19898e-11	0.723798
ENSBTAG00000015112	rs135653874	4.21179e-11	0.560893
ENSBTAG00000026893	rs132646108	4.27287e-11	0.992445
ENSBTAG00000052511	rs109372736	4.49157e-11	-0.844753
ENSBTAG00000052301	rs110859133	4.50494e-11	0.847606
ENSBTAG00000011225	rs133143157	4.50525e-11	0.704636
ENSBTAG00000052268	rs135673728	4.61568e-11	0.574476
ENSBTAG00000011019	rs110870298	4.61761e-11	-0.625686
ENSBTAG00000052822	rs109048982	4.6868e-11	-0.720456
ENSBTAG00000006084	rs109823899	4.75436e-11	-0.60002
ENSBTAG00000012126	rs109110429	4.77656e-11	0.828842
ENSBTAG00000051673	rs133755651	4.78119e-11	0.8013
ENSBTAG00000010775	rs111026251	4.78696e-11	-0.568369
ENSBTAG00000000586	rs17871781	4.85682e-11	-0.447321
ENSBTAG00000007780	rs110165985	4.87045e-11	1.04581
ENSBTAG00000017617	rs41583095	4.88821e-11	0.837079
ENSBTAG00000017617	rs133050310	4.88821e-11	0.837079
ENSBTAG00000013063	rs109625629	4.89856e-11	0.772963
ENSBTAG00000006330	rs41584627	4.92561e-11	0.67473
ENSBTAG00000000919	rs110465015	4.95234e-11	-1.03831
ENSBTAG00000021874	rs41635350	5.17426e-11	1.01387
ENSBTAG00000036061	rs42029153	5.22388e-11	0.770349
ENSBTAG00000053661	rs43072835	5.29728e-11	-0.867844
ENSBTAG00000002187	rs41712280	5.30959e-11	0.56347
ENSBTAG00000020402	rs41610878	5.3267e-11	0.868043
ENSBTAG00000006770	rs109887891	5.3367e-11	-0.936973
ENSBTAG00000055051	rs133891106	5.34059e-11	0.673318
ENSBTAG00000015704	rs135429019	5.34123e-11	0.540974
ENSBTAG00000030648	rs109916112	5.35257e-11	0.360034
ENSBTAG00000037539	rs109959926	5.38777e-11	0.785862
ENSBTAG00000018761	rs110646199	5.46196e-11	-0.686237
ENSBTAG00000016867	rs43102803	5.50854e-11	0.729208
ENSBTAG00000015113	rs109715026	5.52102e-11	-0.841986
ENSBTAG00000019530	rs41587297	5.58925e-11	0.808919
ENSBTAG00000019530	rs135348249	5.58925e-11	0.808919
ENSBTAG00000046257	rs41652811	5.59636e-11	0.769843
ENSBTAG00000006688	rs109263310	5.68536e-11	-0.642667
ENSBTAG00000032902	rs110096969	5.73326e-11	1.02807
ENSBTAG00000017624	rs135193512	5.79525e-11	0.633789
ENSBTAG00000006035	rs136115080	5.80718e-11	0.938047
ENSBTAG00000011517	rs110508656	5.8393e-11	0.802002
ENSBTAG00000015704	rs41677312	5.84219e-11	-0.58922
ENSBTAG00000015704	rs41682155	5.84219e-11	-0.58922
ENSBTAG00000021156	rs41721757	5.93648e-11	1.04294
ENSBTAG00000047605	rs136993521	5.95703e-11	-0.638666
ENSBTAG00000034435	rs136217338	6.0909e-11	0.852974
ENSBTAG00000034435	rs109987455	6.0909e-11	0.852974
ENSBTAG00000015879	rs136476376	6.0931e-11	-0.797415
ENSBTAG00000015879	rs133258333	6.0931e-11	-0.797415
ENSBTAG00000004770	rs41922632	6.16841e-11	0.94283
ENSBTAG00000052247	rs109693327	6.26715e-11	2.40454
ENSBTAG00000005359	rs41635427	6.4362e-11	0.829179
ENSBTAG00000019947	rs109378680	6.47445e-11	0.890419
ENSBTAG00000019961	rs109384211	6.53386e-11	-0.657919
ENSBTAG00000019961	rs110527950	6.53386e-11	-0.657919
ENSBTAG00000012126	rs110213339	6.55454e-11	0.862406
ENSBTAG00000026263	rs110809727	6.62269e-11	0.883239
ENSBTAG00000010157	rs109411216	6.83906e-11	-0.52114
ENSBTAG00000019321	rs109504819	6.89172e-11	-1.18875
ENSBTAG00000002025	rs135105155	6.97422e-11	0.646648
ENSBTAG00000018289	rs110142949	7.03711e-11	0.755118
ENSBTAG00000047473	rs135050653	7.06198e-11	0.735486
ENSBTAG00000005280	rs109681482	7.06338e-11	0.708959
ENSBTAG00000004591	rs41601230	7.091e-11	1.08539
ENSBTAG00000001647	rs41592014	7.12444e-11	-0.541069
ENSBTAG00000015114	rs109825725	7.2826e-11	0.475231
ENSBTAG00000005213	rs134650520	7.37805e-11	0.816963
ENSBTAG00000024560	rs137149095	7.42277e-11	0.967823
ENSBTAG00000020331	rs109884104	7.46763e-11	0.786349
ENSBTAG00000007900	rs133907652	7.55e-11	-0.429727
ENSBTAG00000000979	rs109488562	7.55207e-11	0.754228
ENSBTAG00000002786	rs134226030	7.66233e-11	0.989632
ENSBTAG00000054342	rs109970530	7.71713e-11	0.837163
ENSBTAG00000024272	rs108949614	7.7776e-11	0.901603
ENSBTAG00000000056	rs41919388	7.78458e-11	-0.683263
ENSBTAG00000006392	rs110912421	7.86347e-11	1.07779
ENSBTAG00000018291	rs135914770	7.90108e-11	-0.673865
ENSBTAG00000020109	rs135458432	7.97904e-11	0.705132
ENSBTAG00000020109	rs110458950	7.97904e-11	0.705132
ENSBTAG00000018599	rs41889531	7.98479e-11	-0.956404
ENSBTAG00000009908	rs137678249	7.99182e-11	-0.460826
ENSBTAG00000025410	rs41620877	8.08223e-11	-1.01172
ENSBTAG00000054818	rs136494722	8.17845e-11	0.829738
ENSBTAG00000024407	rs109136128	8.20005e-11	0.964718
ENSBTAG00000024272	rs137164093	8.21281e-11	0.923574
ENSBTAG00000024272	rs41590476	8.21281e-11	0.923574
ENSBTAG00000002187	rs110135733	8.31105e-11	0.509331
ENSBTAG00000013407	rs110620444	8.48196e-11	1.32118
ENSBTAG00000038797	rs110371523	8.53404e-11	-0.849257
ENSBTAG00000010235	rs134685233	8.54683e-11	0.617319
ENSBTAG00000039413	rs109293686	8.64479e-11	0.660466
ENSBTAG00000018260	rs135641232	8.66875e-11	0.834775
ENSBTAG00000025803	rs110890764	8.86403e-11	-0.774899
ENSBTAG00000036061	rs43051078	9.0853e-11	-0.737602
ENSBTAG00000005745	rs137631206	9.09194e-11	0.858677
ENSBTAG00000015118	rs109252153	9.24214e-11	1.0722
ENSBTAG00000015118	rs109956912	9.24214e-11	1.0722
ENSBTAG00000015118	rs110304423	9.24214e-11	1.0722
ENSBTAG00000010775	rs136815885	9.2643e-11	0.551445
ENSBTAG00000015879	rs109161805	9.36211e-11	-0.816034
ENSBTAG00000020402	rs110242644	9.50298e-11	-1.05162
ENSBTAG00000022147	rs137510514	9.56331e-11	-0.705702
ENSBTAG00000015041	rs41622865	9.62153e-11	0.480004
ENSBTAG00000015041	rs110270003	9.62153e-11	0.480004
ENSBTAG00000054236	rs42098064	9.65714e-11	0.575495
ENSBTAG00000045854	rs136383812	9.67343e-11	-0.792952
ENSBTAG00000020414	rs41585594	9.84343e-11	1.48892
ENSBTAG00000032902	rs134299720	9.87307e-11	1.02924
ENSBTAG00000014306	rs110104051	1.01215e-10	-0.912527
ENSBTAG00000003989	rs110279379	1.02322e-10	0.677677
ENSBTAG00000018660	rs110747024	1.03128e-10	-0.451564
ENSBTAG00000037452	rs137564708	1.03288e-10	1.30285
ENSBTAG00000005170	rs110216792	1.04768e-10	-0.643732
ENSBTAG00000004155	rs109522889	1.07027e-10	1.14236
ENSBTAG00000006392	rs29016931	1.08082e-10	-0.937472
ENSBTAG00000004863	rs42278796	1.10409e-10	1.05396
ENSBTAG00000006084	rs41852273	1.11974e-10	-0.663262
ENSBTAG00000015038	rs110586111	1.12045e-10	0.693231
ENSBTAG00000015038	rs109705399	1.12045e-10	0.693231
ENSBTAG00000040298	rs41856310	1.12376e-10	0.891162
ENSBTAG00000015821	rs41767099	1.14863e-10	0.43317
ENSBTAG00000005932	rs110770764	1.1669e-10	0.557106
ENSBTAG00000005932	rs110867784	1.1669e-10	0.557106
ENSBTAG00000000586	rs43003261	1.17547e-10	-0.430052
ENSBTAG00000015879	rs41655438	1.18063e-10	-0.790607
ENSBTAG00000048857	rs42064513	1.18315e-10	-0.869566
ENSBTAG00000054934	rs109472545	1.20756e-10	0.656215
ENSBTAG00000054934	rs110828771	1.20756e-10	0.656215
ENSBTAG00000011027	rs110027258	1.22152e-10	1.07016
ENSBTAG00000020402	rs109010207	1.22188e-10	-0.891116
ENSBTAG00000015001	rs109992831	1.2367e-10	0.885596
ENSBTAG00000032902	rs137589979	1.23824e-10	0.988186
ENSBTAG00000001793	rs136382102	1.2626e-10	-0.818259
ENSBTAG00000001793	rs109405030	1.2626e-10	-0.818259
ENSBTAG00000037539	rs110286554	1.2833e-10	0.843642
ENSBTAG00000030632	rs110179179	1.28643e-10	-0.56978
ENSBTAG00000055302	rs136007551	1.29442e-10	1.09783
ENSBTAG00000005146	rs110769723	1.32476e-10	1.11528
ENSBTAG00000012485	rs41257371	1.32548e-10	-0.568948
ENSBTAG00000014335	rs41624955	1.33862e-10	-0.87491
ENSBTAG00000046172	rs136398850	1.33985e-10	-0.561325
ENSBTAG00000046172	rs41640558	1.33985e-10	-0.561325
ENSBTAG00000011225	rs134409892	1.34145e-10	0.705435
ENSBTAG00000002490	rs134891318	1.35524e-10	0.641754
ENSBTAG00000016735	rs109240563	1.36281e-10	0.542465
ENSBTAG00000012121	rs109624778	1.36709e-10	-0.628129
ENSBTAG00000004727	rs133852166	1.39944e-10	-0.754049
ENSBTAG00000034435	rs109207393	1.42662e-10	0.856833
ENSBTAG00000034435	rs110147611	1.42662e-10	0.856833
ENSBTAG00000034435	rs110353352	1.42662e-10	0.856833
ENSBTAG00000034435	rs110445472	1.42662e-10	0.856833
ENSBTAG00000034435	rs133698240	1.42662e-10	0.856833
ENSBTAG00000034435	rs109309446	1.42662e-10	0.856833
ENSBTAG00000034435	rs134122487	1.42662e-10	0.856833
ENSBTAG00000034435	rs109584039	1.42662e-10	0.856833
ENSBTAG00000034435	rs110448765	1.42662e-10	0.856833
ENSBTAG00000034435	rs110581291	1.42662e-10	0.856833
ENSBTAG00000018257	rs41778960	1.43035e-10	0.697444
ENSBTAG00000012966	rs134158250	1.45099e-10	0.96281
ENSBTAG00000019678	rs41888175	1.45674e-10	0.574817
ENSBTAG00000020402	rs134602916	1.46458e-10	-0.896718
ENSBTAG00000049297	rs136940661	1.4854e-10	-0.772095
ENSBTAG00000049297	rs109176587	1.4854e-10	-0.772095
ENSBTAG00000039256	rs109930903	1.48746e-10	-0.845474
ENSBTAG00000055211	rs137573793	1.49087e-10	-0.983119
ENSBTAG00000036101	rs110579631	1.49255e-10	0.746598
ENSBTAG00000007100	rs136601220	1.50395e-10	0.768886
ENSBTAG00000019678	rs133499194	1.5146e-10	0.470683
ENSBTAG00000008341	rs108974053	1.5216e-10	-0.886882
ENSBTAG00000052347	rs135290131	1.52172e-10	0.678356
ENSBTAG00000021902	rs110742229	1.52513e-10	0.828868
ENSBTAG00000018169	rs41926923	1.53248e-10	0.85529
ENSBTAG00000020895	rs29015676	1.53599e-10	0.991529
ENSBTAG00000046142	rs133326617	1.54606e-10	-1.01453
ENSBTAG00000030648	rs109891832	1.55031e-10	0.354334
ENSBTAG00000006085	rs109930222	1.55253e-10	0.564679
ENSBTAG00000005338	rs137759660	1.56295e-10	-0.494687
ENSBTAG00000019961	rs135437424	1.57004e-10	0.639682
ENSBTAG00000046668	rs135019639	1.63222e-10	-0.597776
ENSBTAG00000006770	rs110130561	1.65964e-10	0.955904
ENSBTAG00000008328	rs110446483	1.67688e-10	0.865104
ENSBTAG00000051435	rs41884017	1.69695e-10	0.804758
ENSBTAG00000016758	rs132663708	1.7067e-10	0.961725
ENSBTAG00000011902	rs135647533	1.7116e-10	-0.46533
ENSBTAG00000011902	rs133944611	1.7116e-10	-0.46533
ENSBTAG00000013533	rs110721287	1.71608e-10	-0.513797
ENSBTAG00000015060	rs136784524	1.71749e-10	-0.661033
ENSBTAG00000052439	rs109118492	1.74066e-10	-0.904644
ENSBTAG00000024751	rs136773073	1.74578e-10	0.789107
ENSBTAG00000022058	rs110418801	1.75777e-10	-0.564047
ENSBTAG00000047103	rs42496487	1.77193e-10	-0.833944
ENSBTAG00000052511	rs109271699	1.77413e-10	-0.754076
ENSBTAG00000004815	rs41593186	1.77416e-10	1.01661
ENSBTAG00000004502	rs135458432	1.80062e-10	0.894237
ENSBTAG00000004502	rs110458950	1.80062e-10	0.894237
ENSBTAG00000020402	rs134168006	1.81161e-10	-1.02681
ENSBTAG00000052827	rs110323524	1.82494e-10	0.538786
ENSBTAG00000054236	rs109803341	1.82745e-10	0.591526
ENSBTAG00000031548	rs109354967	1.84756e-10	-0.801875
ENSBTAG00000051089	rs109572712	1.88085e-10	0.989564
ENSBTAG00000012024	rs42980406	1.88137e-10	0.713117
ENSBTAG00000040298	rs135784140	1.88854e-10	-1.11353
ENSBTAG00000015041	rs109267271	1.92029e-10	0.453593
ENSBTAG00000039524	rs110900385	1.92377e-10	1.18031
ENSBTAG00000034435	rs110154984	1.93161e-10	0.882241
ENSBTAG00000020893	rs109868248	1.95368e-10	0.980489
ENSBTAG00000016275	rs109527510	1.95534e-10	-0.86925
ENSBTAG00000013273	rs110422703	1.95652e-10	-0.768081
ENSBTAG00000007075	rs41255514	1.9674e-10	-0.826343
ENSBTAG00000020402	rs110567976	1.96948e-10	-1.02618
ENSBTAG00000015512	rs133519274	1.9863e-10	0.810928
ENSBTAG00000020402	rs110456608	2.00754e-10	-0.938978
ENSBTAG00000017225	rs41640958	2.06574e-10	-0.843515
ENSBTAG00000004863	rs110516220	2.11207e-10	1.06933
ENSBTAG00000012141	rs42188697	2.1246e-10	0.698727
ENSBTAG00000050476	rs110429008	2.14406e-10	0.904618
ENSBTAG00000003152	rs210643107	2.15508e-10	0.890071
ENSBTAG00000037539	rs135316367	2.15545e-10	-0.935142
ENSBTAG00000006084	rs42392149	2.17007e-10	-0.660001
ENSBTAG00000011225	rs42532412	2.18247e-10	0.691818
ENSBTAG00000011225	rs42997179	2.18247e-10	0.691818
ENSBTAG00000015112	rs109409695	2.19672e-10	-0.658788
ENSBTAG00000012121	rs137137301	2.20277e-10	-0.624526
ENSBTAG00000005373	rs109119297	2.23464e-10	1.11276
ENSBTAG00000008762	rs134114606	2.25265e-10	0.568509
ENSBTAG00000015879	rs134001452	2.26281e-10	-0.871288
ENSBTAG00000015879	rs133329752	2.26281e-10	-0.871288
ENSBTAG00000055211	rs109681457	2.26378e-10	-0.950481
ENSBTAG00000008787	rs136296491	2.27267e-10	-0.806254
ENSBTAG00000013407	rs109062263	2.29209e-10	0.935541
ENSBTAG00000015112	rs41583607	2.31177e-10	-0.650827
ENSBTAG00000018349	rs209615946	2.31503e-10	-0.678908
ENSBTAG00000026915	rs41571195	2.31797e-10	0.752382
ENSBTAG00000020402	rs109234543	2.33033e-10	-0.932858
ENSBTAG00000039555	rs137356780	2.33459e-10	-0.486633
ENSBTAG00000039555	rs42506632	2.33459e-10	-0.486633
ENSBTAG00000031792	rs134294517	2.35494e-10	-0.776437
ENSBTAG00000000941	rs41609515	2.36905e-10	-0.495127
ENSBTAG00000017067	rs109056147	2.37435e-10	0.484958
ENSBTAG00000017227	rs109572712	2.44069e-10	-0.735481
ENSBTAG00000014953	rs132814280	2.48914e-10	-0.694858
ENSBTAG00000006392	rs109013496	2.50999e-10	-0.930564
ENSBTAG00000008528	rs110089356	2.51731e-10	0.754104
ENSBTAG00000003989	rs42097050	2.53642e-10	-1.00212
ENSBTAG00000018257	rs109777502	2.56077e-10	0.692054
ENSBTAG00000018257	rs41775610	2.56077e-10	0.692054
ENSBTAG00000000869	rs136903852	2.58922e-10	0.720817
ENSBTAG00000055211	rs134560094	2.59135e-10	-0.936142
ENSBTAG00000033642	rs207598932	2.59245e-10	0.850792
ENSBTAG00000050846	rs110847276	2.68494e-10	0.714006
ENSBTAG00000012691	rs42117792	2.68541e-10	0.751342
ENSBTAG00000017925	rs133076108	2.69344e-10	-0.609214
ENSBTAG00000003066	rs136415756	2.69718e-10	0.600023
ENSBTAG00000037539	rs109958536	2.71813e-10	-0.831589
ENSBTAG00000011189	rs29011724	2.74149e-10	-0.614662
ENSBTAG00000010166	rs110373141	2.80942e-10	0.906262
ENSBTAG00000007772	rs133979531	2.84072e-10	0.728729
ENSBTAG00000051920	rs134382748	2.86408e-10	0.83707
ENSBTAG00000051340	rs41767099	2.86525e-10	0.427089
ENSBTAG00000007651	rs109600834	2.8657e-10	-0.719087
ENSBTAG00000010775	rs109300757	2.86648e-10	-0.601937
ENSBTAG00000014335	rs110029613	2.86944e-10	-0.858797
ENSBTAG00000015114	rs109732005	2.90209e-10	0.445863
ENSBTAG00000025212	rs41659992	2.93703e-10	0.598295
ENSBTAG00000017078	rs133625368	2.94538e-10	0.661691
ENSBTAG00000004409	rs108960789	2.96302e-10	0.771359
ENSBTAG00000015158	rs109308416	2.96502e-10	-0.727073
ENSBTAG00000017566	rs41587421	2.98153e-10	0.899805
ENSBTAG00000032227	rs109619387	2.99983e-10	0.592667
ENSBTAG00000010001	rs41899975	3.00271e-10	-0.716408
ENSBTAG00000047301	rs110912084	3.00454e-10	0.726813
ENSBTAG00000007772	rs110892252	3.06486e-10	1.10131
ENSBTAG00000000873	rs41710712	3.09792e-10	-0.858286
ENSBTAG00000001618	rs110349462	3.09802e-10	-0.728844
ENSBTAG00000008366	rs133537854	3.09919e-10	-0.680596
ENSBTAG00000008366	rs41573518	3.09919e-10	-0.680596
ENSBTAG00000000497	rs42676399	3.10144e-10	0.390718
ENSBTAG00000050244	rs136050610	3.12739e-10	1.22779
ENSBTAG00000003279	rs110906838	3.25204e-10	-0.440679
ENSBTAG00000006035	rs134234088	3.2849e-10	0.949676
ENSBTAG00000010661	rs42880998	3.29722e-10	-0.632015
ENSBTAG00000014434	rs137632049	3.34362e-10	-0.585353
ENSBTAG00000019008	rs109654342	3.34377e-10	-0.861901
ENSBTAG00000017068	rs136208937	3.34786e-10	-0.667057
ENSBTAG00000025803	rs110793529	3.35245e-10	0.753037
ENSBTAG00000002025	rs136212799	3.36084e-10	0.560452
ENSBTAG00000037539	rs109218442	3.363e-10	-0.904593
ENSBTAG00000010361	rs110056007	3.37719e-10	-0.619606
ENSBTAG00000014335	rs109215335	3.37863e-10	-0.736574
ENSBTAG00000037539	rs137609048	3.41572e-10	-0.88332
ENSBTAG00000009085	rs110672688	3.47091e-10	-0.671455
ENSBTAG00000015318	rs29021987	3.49577e-10	0.829485
ENSBTAG00000004574	rs42664656	3.53212e-10	-0.843744
ENSBTAG00000000078	rs42673763	3.5426e-10	-0.353708
ENSBTAG00000014046	rs81177941	3.5571e-10	0.947909
ENSBTAG00000050846	rs133852166	3.55948e-10	-0.743896
ENSBTAG00000010001	rs29019767	3.57276e-10	-0.71791
ENSBTAG00000019961	rs41676684	3.60754e-10	0.586942
ENSBTAG00000013557	rs137422811	3.62038e-10	-0.580762
ENSBTAG00000004288	rs109942489	3.62564e-10	0.811668
ENSBTAG00000010765	rs109216744	3.63221e-10	-0.763742
ENSBTAG00000014043	rs110805992	3.67608e-10	0.895057
ENSBTAG00000005932	rs109708686	3.69129e-10	0.593225
ENSBTAG00000012030	rs135761989	3.71579e-10	-1.10988
ENSBTAG00000051920	rs109521220	3.74111e-10	1.04721
ENSBTAG00000022807	rs133878366	3.74819e-10	0.757518
ENSBTAG00000020116	rs41622011	3.77619e-10	-0.850353
ENSBTAG00000012126	rs137010410	3.77728e-10	-0.767683
ENSBTAG00000036061	rs110852888	3.79932e-10	-0.743594
ENSBTAG00000046189	rs110881293	3.80825e-10	-0.727815
ENSBTAG00000049260	rs134583473	3.84454e-10	-0.764153
ENSBTAG00000006084	rs42532671	3.84606e-10	-0.572016
ENSBTAG00000003887	rs110949668	3.8497e-10	-0.441783
ENSBTAG00000002786	rs41973103	3.89214e-10	0.939013
ENSBTAG00000038322	rs41888900	3.94631e-10	-1.06936
ENSBTAG00000015879	rs29018274	3.94895e-10	-0.816246
ENSBTAG00000019947	rs110854486	3.97905e-10	0.843005
ENSBTAG00000017215	rs41584178	3.97965e-10	1.28908
ENSBTAG00000026893	rs109750686	3.98794e-10	1.10896
ENSBTAG00000014655	rs41590095	3.98968e-10	-0.941613
ENSBTAG00000012377	rs133164881	3.99649e-10	-0.641117
ENSBTAG00000010906	rs41592726	4.00005e-10	-0.802373
ENSBTAG00000053661	rs133751842	4.00751e-10	-0.863832
ENSBTAG00000014655	rs41601768	4.04926e-10	-0.935378
ENSBTAG00000000586	rs41569309	4.05429e-10	0.49559
ENSBTAG00000015112	rs133466749	4.08988e-10	-0.613118
ENSBTAG00000008341	rs136630881	4.09515e-10	-0.789011
ENSBTAG00000010060	rs137474482	4.10486e-10	0.917001
ENSBTAG00000002478	rs109157194	4.1914e-10	0.602921
ENSBTAG00000002478	rs132782727	4.1914e-10	0.602921
ENSBTAG00000037634	rs110765828	4.24077e-10	-0.632035
ENSBTAG00000037634	rs133927200	4.24077e-10	-0.632035
ENSBTAG00000018349	rs109885900	4.24967e-10	0.648796
ENSBTAG00000015160	rs135313899	4.25056e-10	0.767708
ENSBTAG00000053433	rs109318615	4.26576e-10	0.841707
ENSBTAG00000019217	rs135039072	4.30627e-10	-0.773577
ENSBTAG00000050757	rs29013434	4.3471e-10	-0.750179
ENSBTAG00000052439	rs134898753	4.35498e-10	-0.877929
ENSBTAG00000014953	rs109685486	4.36417e-10	-0.750966
ENSBTAG00000014953	rs109784364	4.36417e-10	-0.750966
ENSBTAG00000004343	rs135335146	4.38198e-10	0.667847
ENSBTAG00000026893	rs109269061	4.39949e-10	1.09697
ENSBTAG00000016869	rs42745397	4.41151e-10	-0.557731
ENSBTAG00000006085	rs110389639	4.4185e-10	0.599142
ENSBTAG00000008328	rs109741095	4.41916e-10	0.827622
ENSBTAG00000008328	rs109536727	4.41916e-10	0.827622
ENSBTAG00000030671	rs137121510	4.42264e-10	-0.831498
ENSBTAG00000030671	rs111028352	4.42264e-10	-0.831498
ENSBTAG00000010361	rs29021809	4.49965e-10	-0.605459
ENSBTAG00000010336	rs109672088	4.56419e-10	0.347591
ENSBTAG00000052347	rs41601476	4.56488e-10	0.675178
ENSBTAG00000015060	rs137162936	4.57499e-10	-0.617115
ENSBTAG00000015060	rs137014999	4.57499e-10	-0.617115
ENSBTAG00000015060	rs41576211	4.57499e-10	-0.617115
ENSBTAG00000015060	rs134329557	4.57499e-10	-0.617115
ENSBTAG00000015060	rs109733519	4.57499e-10	-0.617115
ENSBTAG00000052247	rs109546362	4.6034e-10	1.2789
ENSBTAG00000004155	rs110385131	4.6098e-10	1.3202
ENSBTAG00000021861	rs109700199	4.61605e-10	0.461734
ENSBTAG00000011019	rs110525066	4.65143e-10	-0.596094
ENSBTAG00000046668	rs132862867	4.6873e-10	-0.612012
ENSBTAG00000018260	rs41921294	4.7123e-10	0.728197
ENSBTAG00000051673	rs135266209	4.7452e-10	0.91819
ENSBTAG00000012057	rs43010206	4.8505e-10	1.15012
ENSBTAG00000037539	rs136546890	4.95601e-10	-0.815538
ENSBTAG00000001140	rs108977582	4.95954e-10	0.636368
ENSBTAG00000015114	rs110242022	5.03789e-10	0.434865
ENSBTAG00000026356	rs110865329	5.11152e-10	-0.525095
ENSBTAG00000051435	rs110447106	5.11377e-10	0.790502
ENSBTAG00000018260	rs135983539	5.15484e-10	0.745808
ENSBTAG00000039256	rs109294816	5.16488e-10	-0.792955
ENSBTAG00000036101	rs109631891	5.16638e-10	0.678796
ENSBTAG00000036101	rs110671538	5.16638e-10	0.678796
ENSBTAG00000020893	rs137351405	5.18264e-10	0.911636
ENSBTAG00000011019	rs42188241	5.20257e-10	-0.638217
ENSBTAG00000054241	rs109812744	5.20401e-10	-0.842228
ENSBTAG00000012126	rs110108945	5.27866e-10	-0.756318
ENSBTAG00000002980	rs109779690	5.30459e-10	0.614475
ENSBTAG00000027348	rs43010206	5.30827e-10	1.08417
ENSBTAG00000018660	rs109006108	5.38135e-10	0.490246
ENSBTAG00000038322	rs136638708	5.42435e-10	-1.04794
ENSBTAG00000017872	rs110710512	5.433e-10	0.609689
ENSBTAG00000053806	rs110983520	5.45053e-10	-0.779739
ENSBTAG00000030434	rs109723731	5.51098e-10	0.806197
ENSBTAG00000004278	rs109028065	5.56613e-10	-0.717999
ENSBTAG00000024751	rs110409952	5.62523e-10	0.69702
ENSBTAG00000034222	rs136430881	5.65742e-10	0.489357
ENSBTAG00000016735	rs135439395	5.66696e-10	0.483336
ENSBTAG00000016735	rs137067272	5.66696e-10	0.483336
ENSBTAG00000012192	rs110025846	5.67246e-10	-0.813128
ENSBTAG00000052382	rs134112980	5.73478e-10	0.679144
ENSBTAG00000052382	rs110428220	5.73478e-10	0.679144
ENSBTAG00000005069	rs134693560	5.75759e-10	-1.11463
ENSBTAG00000005069	rs382000077	5.75759e-10	-1.11463
ENSBTAG00000007961	rs109782740	5.77491e-10	0.613485
ENSBTAG00000040331	rs110492803	5.77923e-10	-0.401665
ENSBTAG00000021253	rs109212114	5.80114e-10	0.832205
ENSBTAG00000008328	rs109176767	5.8139e-10	0.912308
ENSBTAG00000051673	rs134592791	5.82657e-10	0.937379
ENSBTAG00000015114	rs109514054	5.83825e-10	-0.469879
ENSBTAG00000015114	rs110018064	5.83825e-10	-0.469879
ENSBTAG00000009845	rs110347549	5.85629e-10	0.607893
ENSBTAG00000032961	rs136072765	5.87234e-10	0.726511
ENSBTAG00000010775	rs109979575	5.87514e-10	0.533979
ENSBTAG00000006084	rs135923777	5.9108e-10	-0.521894
ENSBTAG00000051435	rs41635770	5.97508e-10	0.804262
ENSBTAG00000025398	rs110215185	6.1431e-10	0.885749
ENSBTAG00000005338	rs109910315	6.15625e-10	-0.45912
ENSBTAG00000014655	rs109256605	6.18123e-10	-0.930723
ENSBTAG00000046189	rs109528138	6.18435e-10	-0.714586
ENSBTAG00000021861	rs111020445	6.18731e-10	0.466217
ENSBTAG00000017872	rs133514912	6.21889e-10	0.575367
ENSBTAG00000010361	rs137225117	6.22976e-10	-0.594658
ENSBTAG00000051829	rs136914684	6.23352e-10	0.941272
ENSBTAG00000052268	rs109141760	6.24118e-10	-0.509902
ENSBTAG00000002980	rs42733557	6.35709e-10	-0.695055
ENSBTAG00000049953	rs41769007	6.37965e-10	1.25498
ENSBTAG00000052083	rs110217398	6.45142e-10	0.806285
ENSBTAG00000051047	rs109065282	6.45534e-10	-0.798248
ENSBTAG00000031186	rs135784497	6.46379e-10	1.16824
ENSBTAG00000017222	rs41642588	6.46828e-10	-0.848524
ENSBTAG00000018410	rs41663955	6.51804e-10	0.695938
ENSBTAG00000009845	rs109305437	6.53563e-10	0.64446
ENSBTAG00000034435	rs41608293	6.558e-10	0.847011
ENSBTAG00000035868	rs110320227	6.57967e-10	-0.703366
ENSBTAG00000011225	rs41568927	6.59056e-10	0.693826
ENSBTAG00000015821	rs41764413	6.61454e-10	-0.454082
ENSBTAG00000015821	rs41582671	6.61454e-10	-0.454082
ENSBTAG00000019961	rs41676301	6.6159e-10	0.605181
ENSBTAG00000019569	rs134727177	6.66896e-10	-0.624002
ENSBTAG00000006084	rs109760978	6.77041e-10	-0.562808
ENSBTAG00000037452	rs137506252	6.799e-10	1.10278
ENSBTAG00000015512	rs41635874	6.86079e-10	0.992612
ENSBTAG00000020582	rs110394888	6.88756e-10	-1.15288
ENSBTAG00000004502	rs29017001	6.90216e-10	0.674167
ENSBTAG00000014434	rs17871039	6.91661e-10	-0.634465
ENSBTAG00000010661	rs42767807	6.92428e-10	-0.604124
ENSBTAG00000021902	rs41644266	6.927e-10	-1.0766
ENSBTAG00000015113	rs135770842	6.96745e-10	-0.805591
ENSBTAG00000039413	rs109698434	7.02335e-10	0.774973
ENSBTAG00000050846	rs110359346	7.04591e-10	-0.718899
ENSBTAG00000031548	rs134243057	7.06096e-10	0.579203
ENSBTAG00000003152	rs137142274	7.08377e-10	0.864501
ENSBTAG00000003152	rs134889179	7.08377e-10	0.864501
ENSBTAG00000032961	rs136022776	7.13041e-10	0.726512
ENSBTAG00000012703	rs110251603	7.18429e-10	0.970282
ENSBTAG00000024751	rs42026914	7.1888e-10	-0.806264
ENSBTAG00000038476	rs134113668	7.22185e-10	-0.87659
ENSBTAG00000013050	rs109156000	7.24325e-10	-0.756547
ENSBTAG00000016676	rs135886269	7.2902e-10	-0.665827
ENSBTAG00000054209	rs42908540	7.33409e-10	1.00992
ENSBTAG00000013063	rs109611679	7.58561e-10	0.669926
ENSBTAG00000017388	rs136573932	7.61363e-10	-0.510194
ENSBTAG00000017225	rs41899981	7.62941e-10	0.80932
ENSBTAG00000051920	rs109550903	7.63288e-10	0.660418
ENSBTAG00000012126	rs110815957	7.65622e-10	-0.756789
ENSBTAG00000013050	rs42788998	7.66895e-10	-0.778628
ENSBTAG00000020402	rs135752654	7.68064e-10	0.913328
ENSBTAG00000015905	rs109790644	7.69879e-10	0.726169
ENSBTAG00000006084	rs110560059	7.71547e-10	-0.553324
ENSBTAG00000017289	rs110773296	7.7555e-10	-0.805252
ENSBTAG00000015905	rs133096761	7.81923e-10	0.735912
ENSBTAG00000011400	rs134921044	7.81989e-10	-0.421615
ENSBTAG00000001305	rs110927092	7.89557e-10	1.13581
ENSBTAG00000050846	rs137151575	7.95751e-10	-0.715778
ENSBTAG00000016851	rs109175676	7.9907e-10	0.564595
ENSBTAG00000002125	rs109048503	8.02119e-10	0.690634
ENSBTAG00000054934	rs109852185	8.13542e-10	-0.713404
ENSBTAG00000017078	rs41655675	8.15703e-10	0.665186
ENSBTAG00000019569	rs109702237	8.18591e-10	-0.686117
ENSBTAG00000007780	rs109782740	8.23691e-10	0.993578
ENSBTAG00000004770	rs41636112	8.33145e-10	0.86426
ENSBTAG00000002698	rs41847737	8.35175e-10	-0.761906
ENSBTAG00000019327	rs42098346	8.39462e-10	0.825832
ENSBTAG00000008550	rs42891395	8.40738e-10	-0.852597
ENSBTAG00000007651	rs110088820	8.41404e-10	-0.723343
ENSBTAG00000012703	rs41587132	8.44057e-10	1.14288
ENSBTAG00000009596	rs109911832	8.4746e-10	-0.951977
ENSBTAG00000020341	rs41657102	8.69675e-10	-0.88355
ENSBTAG00000006489	rs42194625	8.7422e-10	0.456164
ENSBTAG00000006489	rs42194612	8.7422e-10	0.456164
ENSBTAG00000051673	rs132777210	8.76155e-10	0.854511
ENSBTAG00000004343	rs137482617	8.80919e-10	0.647452
ENSBTAG00000000497	rs110029810	8.87509e-10	0.398842
ENSBTAG00000009507	rs110505907	8.87666e-10	1.31596
ENSBTAG00000054342	rs109318615	8.93069e-10	0.917343
ENSBTAG00000016735	rs41579724	8.97954e-10	0.523938
ENSBTAG00000012344	rs42803065	9.06382e-10	-0.689793
ENSBTAG00000040188	rs109572712	9.13353e-10	0.845828
ENSBTAG00000038062	rs109074383	9.25077e-10	0.704495
ENSBTAG00000010775	rs110765402	9.28395e-10	-0.553249
ENSBTAG00000021433	rs109011289	9.2865e-10	0.658782
ENSBTAG00000050190	rs109186797	9.29323e-10	1.42494
ENSBTAG00000015112	rs109392338	9.31473e-10	-0.570943
ENSBTAG00000011240	rs380263741	9.44228e-10	-0.711995
ENSBTAG00000002477	rs107594745	9.50918e-10	0.528369
ENSBTAG00000032007	rs110409952	9.54047e-10	-0.670278
ENSBTAG00000017925	rs134548083	9.55168e-10	-0.594751
ENSBTAG00000007462	rs109053147	9.6029e-10	0.74367
ENSBTAG00000004770	rs41923460	9.60593e-10	0.873118
ENSBTAG00000021190	rs110504712	9.67961e-10	0.975867
ENSBTAG00000017665	rs109377519	9.80114e-10	0.91736
ENSBTAG00000007780	rs136738730	9.84706e-10	0.993518
ENSBTAG00000020116	rs135961490	9.86443e-10	1.35476
ENSBTAG00000053433	rs137632049	9.90673e-10	-0.721983
ENSBTAG00000005359	rs136420529	9.91203e-10	0.835925
ENSBTAG00000031435	rs110661144	1.00207e-09	0.614665
ENSBTAG00000045854	rs110487315	1.01276e-09	-0.704466
ENSBTAG00000019217	rs136816155	1.02051e-09	-0.762477
ENSBTAG00000005273	rs109850773	1.03207e-09	0.407222
ENSBTAG00000004948	rs110534409	1.03409e-09	-0.899747
ENSBTAG00000004948	rs41616696	1.03409e-09	-0.899747
ENSBTAG00000053909	rs41932038	1.04413e-09	-0.69513
ENSBTAG00000015114	rs110465866	1.0475e-09	-0.468224
ENSBTAG00000001775	rs41639767	1.04963e-09	0.513707
ENSBTAG00000015704	rs110681573	1.0528e-09	-0.57793
ENSBTAG00000034393	rs109256366	1.06002e-09	0.650332
ENSBTAG00000031792	rs137214390	1.06536e-09	-0.741839
ENSBTAG00000039520	rs41619212	1.06552e-09	-0.671265
ENSBTAG00000014917	rs41693621	1.07818e-09	-0.460073
ENSBTAG00000040298	rs111021391	1.08723e-09	0.844175
ENSBTAG00000054594	rs42389640	1.08728e-09	-0.386787
ENSBTAG00000054594	rs29025257	1.08728e-09	-0.386787
ENSBTAG00000017225	rs110266143	1.08888e-09	0.634851
ENSBTAG00000010219	rs109134470	1.10241e-09	-0.720669
ENSBTAG00000016851	rs109732128	1.10776e-09	0.525975
ENSBTAG00000004770	rs41923442	1.11809e-09	0.870173
ENSBTAG00000015112	rs134940300	1.1181e-09	-0.592283
ENSBTAG00000020402	rs110289533	1.12452e-09	-0.989242
ENSBTAG00000011137	rs42085131	1.1269e-09	-1.00922
ENSBTAG00000015190	rs110366535	1.12778e-09	0.461211
ENSBTAG00000006084	rs109159416	1.12981e-09	-0.526281
ENSBTAG00000015512	rs109497882	1.13827e-09	0.905735
ENSBTAG00000006085	rs109889085	1.1387e-09	0.550137
ENSBTAG00000051698	rs110672482	1.13976e-09	0.810148
ENSBTAG00000009908	rs135999337	1.14311e-09	-0.44284
ENSBTAG00000053790	rs133778257	1.15899e-09	0.744098
ENSBTAG00000013557	rs41568595	1.16122e-09	0.554494
ENSBTAG00000013407	rs109389441	1.16273e-09	1.11099
ENSBTAG00000006084	rs109813430	1.17122e-09	-0.519976
ENSBTAG00000006084	rs133077914	1.17122e-09	-0.519976
ENSBTAG00000005213	rs136970419	1.18022e-09	0.798982
ENSBTAG00000015557	rs134106775	1.1805e-09	0.7453
ENSBTAG00000009549	rs111001081	1.18682e-09	-0.526204
ENSBTAG00000039520	rs109757486	1.18968e-09	-0.5296
ENSBTAG00000011019	rs41608055	1.20641e-09	-0.914417
ENSBTAG00000021688	rs108997019	1.20867e-09	0.447933
ENSBTAG00000021688	rs43155470	1.20867e-09	0.447933
ENSBTAG00000021688	rs135606425	1.20867e-09	0.447933
ENSBTAG00000055135	rs134396804	1.21253e-09	0.98476
ENSBTAG00000031869	rs109862194	1.21453e-09	-0.669578
ENSBTAG00000031869	rs137751651	1.2196e-09	-0.691281
ENSBTAG00000007651	rs41964664	1.22095e-09	-0.955694
ENSBTAG00000019530	rs110031836	1.22433e-09	-0.718726
ENSBTAG00000017715	rs41974135	1.22678e-09	-0.650398
ENSBTAG00000000586	rs41640222	1.23587e-09	-0.506334
ENSBTAG00000021900	rs109193854	1.24084e-09	-0.423185
ENSBTAG00000021900	rs29015774	1.24084e-09	-0.423185
ENSBTAG00000006372	rs109131039	1.24375e-09	-1.01084
ENSBTAG00000031186	rs137164093	1.24592e-09	0.87086
ENSBTAG00000031186	rs41590476	1.24592e-09	0.87086
ENSBTAG00000008870	rs135119295	1.25739e-09	-0.661316
ENSBTAG00000017225	rs109132231	1.27445e-09	0.703862
ENSBTAG00000016676	rs134135677	1.27847e-09	-0.618726
ENSBTAG00000014434	rs109049232	1.27848e-09	-0.593131
ENSBTAG00000004238	rs109790583	1.28254e-09	0.439357
ENSBTAG00000011400	rs135839131	1.29745e-09	0.44268
ENSBTAG00000011400	rs41658015	1.29745e-09	0.44268
ENSBTAG00000001842	rs133822319	1.30546e-09	-0.838233
ENSBTAG00000005069	rs110252785	1.30753e-09	-1.3548
ENSBTAG00000012377	rs137455405	1.32848e-09	-0.614524
ENSBTAG00000010311	rs135875350	1.33561e-09	-0.567782
ENSBTAG00000008762	rs135928248	1.35157e-09	0.502493
ENSBTAG00000001140	rs109588319	1.36642e-09	0.614869
ENSBTAG00000001140	rs109804320	1.36642e-09	0.614869
ENSBTAG00000017225	rs109868497	1.37201e-09	0.702799
ENSBTAG00000004544	rs41570408	1.37706e-09	0.696541
ENSBTAG00000015704	rs109054459	1.3823e-09	0.518908
ENSBTAG00000010336	rs110848187	1.38535e-09	0.351199
ENSBTAG00000047914	rs134298193	1.40963e-09	0.799852
ENSBTAG00000020893	rs110552157	1.43238e-09	0.9004
ENSBTAG00000009811	rs109617015	1.44735e-09	0.433243
ENSBTAG00000053578	rs110922556	1.44742e-09	-0.548922
ENSBTAG00000010765	rs42133604	1.45715e-09	0.752553
ENSBTAG00000010765	rs110053506	1.46158e-09	0.632601
ENSBTAG00000013273	rs41585763	1.4644e-09	-0.750501
ENSBTAG00000021263	rs42115446	1.47137e-09	0.696249
ENSBTAG00000048246	rs43051821	1.47339e-09	-0.661814
ENSBTAG00000034435	rs110559250	1.47802e-09	0.871114
ENSBTAG00000051673	rs109318759	1.50144e-09	0.911725
ENSBTAG00000011162	rs109505342	1.51962e-09	0.987219
ENSBTAG00000002655	rs133452917	1.52013e-09	-0.738887
ENSBTAG00000006084	rs41851666	1.5326e-09	-0.68267
ENSBTAG00000017215	rs133074849	1.53541e-09	1.27046
ENSBTAG00000026758	rs109930222	1.53917e-09	0.810812
ENSBTAG00000014917	rs41689501	1.54515e-09	-0.460648
ENSBTAG00000031869	rs109556465	1.5527e-09	-0.663547
ENSBTAG00000004343	rs42188587	1.5545e-09	0.678391
ENSBTAG00000020813	rs136665268	1.55475e-09	-0.823742
ENSBTAG00000021902	rs132999973	1.56257e-09	0.798935
ENSBTAG00000007449	rs42324914	1.56623e-09	-0.626238
ENSBTAG00000007651	rs110709229	1.56881e-09	-0.747115
ENSBTAG00000000535	rs29010066	1.5806e-09	1.09572
ENSBTAG00000031186	rs133935563	1.58369e-09	1.42472
ENSBTAG00000015060	rs110397079	1.59676e-09	-0.729485
ENSBTAG00000049178	rs109032771	1.59682e-09	-0.766392
ENSBTAG00000018260	rs109693837	1.60038e-09	0.729544
ENSBTAG00000025803	rs110600316	1.60461e-09	0.72918
ENSBTAG00000010957	rs110415469	1.60482e-09	-0.787492
ENSBTAG00000010957	rs42669789	1.60482e-09	-0.787492
ENSBTAG00000040298	rs133029052	1.60554e-09	0.89559
ENSBTAG00000007842	rs109962719	1.61175e-09	0.836926
ENSBTAG00000000962	rs133219729	1.61264e-09	0.608746
ENSBTAG00000000869	rs133489976	1.61711e-09	0.641082
ENSBTAG00000006392	rs109107834	1.6305e-09	-0.824859
ENSBTAG00000014335	rs109909331	1.64277e-09	-0.746816
ENSBTAG00000050097	rs137127520	1.64498e-09	0.843971
ENSBTAG00000010956	rs132851541	1.6481e-09	-0.639321
ENSBTAG00000010956	rs134672414	1.6481e-09	-0.639321
ENSBTAG00000038322	rs41891769	1.64943e-09	0.756948
ENSBTAG00000010775	rs41613354	1.65143e-09	-0.531969
ENSBTAG00000002655	rs136256818	1.65776e-09	-0.755568
ENSBTAG00000010775	rs136233282	1.65777e-09	0.573284
ENSBTAG00000010311	rs41665402	1.66006e-09	-0.533338
ENSBTAG00000010361	rs41623454	1.67049e-09	-0.593577
ENSBTAG00000018257	rs42899502	1.67229e-09	0.565172
ENSBTAG00000052355	rs110517509	1.67263e-09	0.55473
ENSBTAG00000008870	rs109021721	1.68104e-09	0.860319
ENSBTAG00000054934	rs109760470	1.69612e-09	-0.667447
ENSBTAG00000006372	rs109293720	1.6991e-09	-0.998397
ENSBTAG00000017075	rs41587751	1.70379e-09	-0.871482
ENSBTAG00000001403	rs41571865	1.72023e-09	0.861796
ENSBTAG00000013401	rs135019639	1.72033e-09	-0.634797
ENSBTAG00000016900	rs41939001	1.72142e-09	0.770664
ENSBTAG00000046172	rs137298715	1.73558e-09	-0.506744
ENSBTAG00000010361	rs41257320	1.73595e-09	-0.587381
ENSBTAG00000015112	rs109401138	1.7386e-09	-0.575306
ENSBTAG00000020331	rs135837611	1.74313e-09	-0.735418
ENSBTAG00000031186	rs108949614	1.74923e-09	0.843282
ENSBTAG00000026356	rs41602527	1.76183e-09	-0.510042
ENSBTAG00000051047	rs109970530	1.76481e-09	-0.683282
ENSBTAG00000007961	rs109874099	1.77486e-09	0.513852
ENSBTAG00000002025	rs110223230	1.78721e-09	0.515283
ENSBTAG00000002025	rs42358763	1.78721e-09	0.515283
ENSBTAG00000052247	rs109609517	1.79642e-09	0.840079
ENSBTAG00000014917	rs109345231	1.82673e-09	-0.467595
ENSBTAG00000022058	rs109759583	1.83503e-09	0.541196
ENSBTAG00000003649	rs133754518	1.84798e-09	0.8516
ENSBTAG00000007462	rs42429355	1.85148e-09	0.912131
ENSBTAG00000010311	rs110821925	1.86219e-09	-0.537481
ENSBTAG00000026886	rs29018002	1.87519e-09	0.570842
ENSBTAG00000006392	rs110107375	1.88199e-09	-0.852575
ENSBTAG00000052414	rs29025603	1.88461e-09	-0.955212
ENSBTAG00000015114	rs133912079	1.88661e-09	0.406559
ENSBTAG00000005338	rs42624143	1.88677e-09	-0.454708
ENSBTAG00000004387	rs109475806	1.89471e-09	0.611011
ENSBTAG00000009845	rs109644170	1.90104e-09	0.664365
ENSBTAG00000038476	rs136478261	1.90571e-09	-0.878871
ENSBTAG00000031919	rs109031130	1.92866e-09	-0.646499
ENSBTAG00000021433	rs133144614	1.92913e-09	-0.723232
ENSBTAG00000003151	rs29012500	1.93127e-09	0.635287
ENSBTAG00000000962	rs29004040	1.93535e-09	0.604431
ENSBTAG00000030671	rs29011460	1.93546e-09	-0.755646
ENSBTAG00000038745	rs41572957	1.94085e-09	-0.599129
ENSBTAG00000038745	rs41636873	1.94085e-09	-0.599129
ENSBTAG00000052083	rs110846167	1.94842e-09	0.745884
ENSBTAG00000010311	rs137749304	1.96848e-09	0.510402
ENSBTAG00000007651	rs111023260	1.97821e-09	-0.648444
ENSBTAG00000013050	rs43140316	1.98415e-09	-0.857487
ENSBTAG00000013050	rs41659390	1.98849e-09	-0.936283
ENSBTAG00000045951	rs134066287	1.99141e-09	0.770516
ENSBTAG00000018257	rs110176155	1.99187e-09	-0.649098
ENSBTAG00000000243	rs109668328	2.00358e-09	-0.709137
ENSBTAG00000026758	rs133634229	2.00462e-09	0.789332
ENSBTAG00000007462	rs42428771	2.00607e-09	0.911781
ENSBTAG00000011019	rs42822981	2.00661e-09	-0.705047
ENSBTAG00000040331	rs41623164	2.01789e-09	0.43671
ENSBTAG00000010151	rs110166447	2.02751e-09	0.892487
ENSBTAG00000010151	rs109482270	2.02751e-09	0.892487
ENSBTAG00000011027	rs134353351	2.02924e-09	1.06062
ENSBTAG00000025803	rs109420502	2.03952e-09	-0.656519
ENSBTAG00000031869	rs41575270	2.04061e-09	-0.683896
ENSBTAG00000010219	rs110525725	2.04932e-09	0.912098
ENSBTAG00000019455	rs110786254	2.05875e-09	0.9709
ENSBTAG00000006085	rs41852273	2.06378e-09	0.629924
ENSBTAG00000012126	rs110546069	2.06958e-09	0.733592
ENSBTAG00000015318	rs41890348	2.0717e-09	0.77892
ENSBTAG00000008870	rs134568910	2.0792e-09	0.895435
ENSBTAG00000014421	rs134669948	2.08195e-09	-0.719354
ENSBTAG00000005547	rs29018693	2.08749e-09	0.752508
ENSBTAG00000019947	rs109086201	2.09308e-09	0.772756
ENSBTAG00000019947	rs41652277	2.09308e-09	0.772756
ENSBTAG00000034138	rs133669700	2.09448e-09	-1.08307
ENSBTAG00000034138	rs136676654	2.09448e-09	-1.08307
ENSBTAG00000011019	rs110396279	2.09717e-09	-1.01906
ENSBTAG00000054594	rs109757486	2.11453e-09	-0.388074
ENSBTAG00000006626	rs110376261	2.11646e-09	-0.959762
ENSBTAG00000016501	rs41785261	2.12291e-09	-0.697112
ENSBTAG00000017715	rs41974095	2.12395e-09	0.75987
ENSBTAG00000015963	rs41604817	2.14518e-09	0.751354
ENSBTAG00000005547	rs134409892	2.15543e-09	0.754045
ENSBTAG00000014046	rs109949592	2.1624e-09	-0.966585
ENSBTAG00000054323	rs109572712	2.16493e-09	0.942779
ENSBTAG00000003989	rs111012216	2.16648e-09	-0.69815
ENSBTAG00000003989	rs133235097	2.16648e-09	-0.69815
ENSBTAG00000000397	rs110907312	2.1873e-09	0.857813
ENSBTAG00000015896	rs41602049	2.19467e-09	-0.656163
ENSBTAG00000013401	rs132862867	2.20824e-09	-0.659498
ENSBTAG00000026263	rs110669538	2.20852e-09	0.815495
ENSBTAG00000052570	rs132702206	2.21053e-09	-0.677639
ENSBTAG00000052268	rs136510285	2.21875e-09	0.499472
ENSBTAG00000010661	rs136823032	2.21875e-09	0.644525
ENSBTAG00000002477	rs134001142	2.22293e-09	0.52543
ENSBTAG00000017215	rs109662218	2.22611e-09	1.18193
ENSBTAG00000055135	rs110900385	2.2325e-09	1.00992
ENSBTAG00000007462	rs42429422	2.25902e-09	0.881352
ENSBTAG00000007462	rs42430541	2.25902e-09	0.881352
ENSBTAG00000007462	rs41622712	2.25902e-09	0.881352
ENSBTAG00000007462	rs42642362	2.25902e-09	0.881352
ENSBTAG00000052414	rs110245393	2.2601e-09	1.17729
ENSBTAG00000013063	rs110195158	2.2928e-09	0.728367
ENSBTAG00000013063	rs134765988	2.2928e-09	0.728367
ENSBTAG00000021900	rs110924694	2.30942e-09	-0.442754
ENSBTAG00000037634	rs29018851	2.30957e-09	-0.595492
ENSBTAG00000004288	rs137606989	2.36059e-09	0.783301
ENSBTAG00000006770	rs109928489	2.36167e-09	-0.914355
ENSBTAG00000001476	rs109318615	2.36356e-09	-0.860631
ENSBTAG00000055135	rs29027241	2.37542e-09	-0.981803
ENSBTAG00000003942	rs110847624	2.37633e-09	-0.684889
ENSBTAG00000000877	rs108979033	2.37871e-09	0.555504
ENSBTAG00000012192	rs109540378	2.40056e-09	-1.12474
ENSBTAG00000012192	rs109442345	2.40056e-09	-1.12474
ENSBTAG00000012192	rs110346584	2.40056e-09	-1.12474
ENSBTAG00000035868	rs133993633	2.42478e-09	-0.666808
ENSBTAG00000013322	rs41609357	2.4301e-09	-0.564257
ENSBTAG00000052355	rs110847961	2.43061e-09	-0.587306
ENSBTAG00000014366	rs135349669	2.44004e-09	-0.425085
ENSBTAG00000021902	rs41617133	2.44428e-09	0.818131
ENSBTAG00000003017	rs110591372	2.44589e-09	0.899546
ENSBTAG00000020402	rs137270408	2.45696e-09	0.79422
ENSBTAG00000016869	rs42744425	2.46711e-09	0.551815
ENSBTAG00000009507	rs110185979	2.49104e-09	1.16657
ENSBTAG00000046189	rs109125989	2.49666e-09	-0.684305
ENSBTAG00000034222	rs135716329	2.50892e-09	0.492589
ENSBTAG00000038745	rs41920845	2.51281e-09	-0.552945
ENSBTAG00000051920	rs110299298	2.51739e-09	0.610719
ENSBTAG00000007462	rs136312021	2.52437e-09	0.731531
ENSBTAG00000052906	rs41892910	2.53055e-09	-0.829963
ENSBTAG00000007462	rs41610520	2.54249e-09	0.879398
ENSBTAG00000045854	rs109080994	2.55299e-09	-0.722754
ENSBTAG00000011019	rs132789692	2.55675e-09	-0.943771
ENSBTAG00000031919	rs136862150	2.56975e-09	-0.669886
ENSBTAG00000019321	rs133048444	2.58609e-09	0.727248
ENSBTAG00000037581	rs109748813	2.5949e-09	0.40009
ENSBTAG00000017078	rs110051729	2.59741e-09	-0.688211
ENSBTAG00000038756	rs109718611	2.60864e-09	-0.712249
ENSBTAG00000000182	rs41887800	2.61323e-09	0.567993
ENSBTAG00000019082	rs133245516	2.62032e-09	-0.577551
ENSBTAG00000010995	rs132949335	2.62229e-09	-0.692082
ENSBTAG00000015450	rs29011969	2.62524e-09	0.578623
ENSBTAG00000025803	rs110924530	2.64295e-09	-0.711879
ENSBTAG00000002490	rs110905852	2.668e-09	0.559792
ENSBTAG00000002083	rs109990181	2.6814e-09	0.742277
ENSBTAG00000051845	rs109537379	2.70551e-09	-0.761992
ENSBTAG00000017872	rs110469731	2.71925e-09	0.619193
ENSBTAG00000011225	rs109379573	2.77406e-09	0.658817
ENSBTAG00000016735	rs41808703	2.78572e-09	0.451105
ENSBTAG00000016735	rs41809879	2.78572e-09	0.451105
ENSBTAG00000015655	rs43091545	2.78999e-09	0.879875
ENSBTAG00000020710	rs135969625	2.79603e-09	-0.596717
ENSBTAG00000008762	rs110263418	2.8189e-09	0.575222
ENSBTAG00000005745	rs41589966	2.82694e-09	1.00277
ENSBTAG00000015450	rs41573652	2.82862e-09	-0.878876
ENSBTAG00000013050	rs42527853	2.84052e-09	-0.864121
ENSBTAG00000007075	rs137690856	2.88149e-09	0.737754
ENSBTAG00000022570	rs109650359	2.88258e-09	1.09004
ENSBTAG00000011019	rs133220064	2.88346e-09	-0.828834
ENSBTAG00000038929	rs110043770	2.90768e-09	-0.496833
ENSBTAG00000051230	rs137471459	2.91006e-09	-0.768417
ENSBTAG00000001505	rs42658498	2.92494e-09	0.798428
ENSBTAG00000001505	rs42659238	2.92494e-09	0.798428
ENSBTAG00000026758	rs109839783	2.93988e-09	0.84008
ENSBTAG00000006084	rs134601311	2.94181e-09	0.514484
ENSBTAG00000010060	rs110770038	2.95844e-09	0.878479
ENSBTAG00000031869	rs134775172	2.98192e-09	0.627917
ENSBTAG00000009811	rs137787931	2.98742e-09	0.396195
ENSBTAG00000008762	rs135962630	3.00352e-09	0.498326
ENSBTAG00000009171	rs110679730	3.0135e-09	-0.82135
ENSBTAG00000053500	rs136935959	3.03426e-09	0.707165
ENSBTAG00000026758	rs41584708	3.04045e-09	1.02277
ENSBTAG00000026758	rs133685809	3.04045e-09	1.02277
ENSBTAG00000026758	rs135241766	3.04045e-09	1.02277
ENSBTAG00000026758	rs136495995	3.04045e-09	1.02277
ENSBTAG00000020777	rs109569281	3.04074e-09	-1.00013
ENSBTAG00000020777	rs109365962	3.04074e-09	-1.00013
ENSBTAG00000015879	rs109174804	3.04107e-09	-0.788025
ENSBTAG00000031548	rs41569948	3.05114e-09	-0.588077
ENSBTAG00000053433	rs17871039	3.05526e-09	-0.774986
ENSBTAG00000011239	rs134746982	3.06908e-09	-0.438639
ENSBTAG00000047301	rs136929654	3.06929e-09	0.670905
ENSBTAG00000010060	rs109273155	3.08903e-09	0.892258
ENSBTAG00000032234	rs109509483	3.0948e-09	0.714993
ENSBTAG00000006084	rs136535257	3.09498e-09	-0.502022
ENSBTAG00000055302	rs110681423	3.16477e-09	1.01414
ENSBTAG00000006392	rs133432273	3.17903e-09	0.931127
ENSBTAG00000009965	rs109776183	3.19135e-09	-0.480273
ENSBTAG00000050733	rs110232571	3.19791e-09	0.888989
ENSBTAG00000003454	rs41627935	3.21834e-09	0.60382
ENSBTAG00000008542	rs29016386	3.229e-09	0.623327
ENSBTAG00000010313	rs136267209	3.22998e-09	-0.527297
ENSBTAG00000011027	rs110217967	3.23375e-09	1.04366
ENSBTAG00000005745	rs109353073	3.23979e-09	0.773684
ENSBTAG00000014953	rs110853721	3.25732e-09	-0.719711
ENSBTAG00000006143	rs110689908	3.2721e-09	-0.757582
ENSBTAG00000007462	rs109385820	3.29581e-09	0.702268
ENSBTAG00000001748	rs109076757	3.30766e-09	0.787077
ENSBTAG00000006035	rs109348630	3.33402e-09	-0.79465
ENSBTAG00000005367	rs133349238	3.35334e-09	0.58119
ENSBTAG00000034138	rs134924825	3.35598e-09	-0.926421
ENSBTAG00000004328	rs109519315	3.36705e-09	0.673361
ENSBTAG00000011225	rs42138737	3.38599e-09	0.654896
ENSBTAG00000019094	rs41579812	3.39442e-09	0.682944
ENSBTAG00000019094	rs135784355	3.39442e-09	0.682944
ENSBTAG00000046668	rs110086471	3.40826e-09	-0.548531
ENSBTAG00000002524	rs41588234	3.41597e-09	0.735036
ENSBTAG00000022147	rs109511875	3.42678e-09	0.63318
ENSBTAG00000009412	rs110463411	3.44278e-09	0.753842
ENSBTAG00000021874	rs42900157	3.44751e-09	-0.814871
ENSBTAG00000051698	rs109116941	3.45126e-09	0.833501
ENSBTAG00000001735	rs109807926	3.48164e-09	-0.797083
ENSBTAG00000001735	rs41915550	3.48164e-09	-0.797083
ENSBTAG00000025212	rs109267271	3.51926e-09	0.559911
ENSBTAG00000007961	rs135924302	3.52275e-09	0.607273
ENSBTAG00000015112	rs108979378	3.52441e-09	0.500283
ENSBTAG00000031919	rs41595547	3.52556e-09	-0.637311
ENSBTAG00000019866	rs135918222	3.54077e-09	-0.525013
ENSBTAG00000019866	rs41679704	3.54077e-09	-0.525013
ENSBTAG00000046668	rs109528138	3.55002e-09	-0.641675
ENSBTAG00000013476	rs42815661	3.56226e-09	0.58967
ENSBTAG00000003152	rs110704262	3.56927e-09	0.712983
ENSBTAG00000003942	rs109236729	3.57145e-09	-0.68337
ENSBTAG00000010590	rs110686515	3.58313e-09	0.643721
ENSBTAG00000019866	rs110816479	3.5898e-09	-0.515288
ENSBTAG00000008870	rs41577093	3.61682e-09	0.65589
ENSBTAG00000000658	rs41629750	3.62556e-09	0.628003
ENSBTAG00000030648	rs109469201	3.64686e-09	0.34155
ENSBTAG00000037768	rs29020495	3.66018e-09	0.751942
ENSBTAG00000020304	rs42109884	3.67771e-09	-0.45865
ENSBTAG00000011027	rs109566502	3.68667e-09	0.798238
ENSBTAG00000017715	rs137234036	3.71987e-09	-0.606048
ENSBTAG00000034435	rs110840147	3.72523e-09	0.775064
ENSBTAG00000034435	rs109758831	3.72523e-09	0.775064
ENSBTAG00000004328	rs110907113	3.72978e-09	0.6727
ENSBTAG00000046248	rs109895215	3.7327e-09	-0.274797
ENSBTAG00000018761	rs110219157	3.73634e-09	-0.595516
ENSBTAG00000015905	rs110182427	3.75788e-09	-0.708664
ENSBTAG00000055135	rs134027770	3.7686e-09	-0.869701
ENSBTAG00000005359	rs109374888	3.77201e-09	0.797214
ENSBTAG00000039520	rs42458313	3.77585e-09	-0.63353
ENSBTAG00000015450	rs29023071	3.77855e-09	-0.952037
ENSBTAG00000020813	rs110768475	3.84048e-09	-0.833678
ENSBTAG00000023416	rs108938588	3.85003e-09	-0.683645
ENSBTAG00000026356	rs109421300	3.85201e-09	0.75426
ENSBTAG00000017802	rs109671602	3.85712e-09	-0.69408
ENSBTAG00000018410	rs109016632	3.86641e-09	0.627821
ENSBTAG00000000243	rs41663519	3.92744e-09	-0.69067
ENSBTAG00000004863	rs110002707	3.93084e-09	0.997139
ENSBTAG00000021995	rs41565304	3.93198e-09	-1.11372
ENSBTAG00000055135	rs110618422	3.94738e-09	-0.777576
ENSBTAG00000011019	rs132786979	3.95228e-09	-0.592848
ENSBTAG00000005213	rs110587109	3.96393e-09	0.779102
ENSBTAG00000018410	rs110173170	3.97264e-09	0.699095
ENSBTAG00000019094	rs134351115	3.98903e-09	0.635372
ENSBTAG00000000056	rs41922632	3.98915e-09	-0.750574
ENSBTAG00000009058	rs110603201	3.98954e-09	0.830927
ENSBTAG00000009058	rs110817245	3.98954e-09	0.830927
ENSBTAG00000026893	rs108996837	4.00245e-09	1.16903
ENSBTAG00000003403	rs109298020	4.00808e-09	0.702791
ENSBTAG00000039446	rs43072835	4.02474e-09	0.716526
ENSBTAG00000010151	rs110823961	4.02631e-09	1.05745
ENSBTAG00000008997	rs133420052	4.03951e-09	0.58114
ENSBTAG00000000877	rs109118753	4.04649e-09	0.543408
ENSBTAG00000020813	rs135119295	4.04814e-09	-0.822753
ENSBTAG00000017078	rs136555548	4.06435e-09	-0.572156
ENSBTAG00000006084	rs133869409	4.07208e-09	-0.538188
ENSBTAG00000054934	rs42882121	4.07274e-09	0.623021
ENSBTAG00000017211	rs41644531	4.08093e-09	0.61949
ENSBTAG00000003617	rs109346688	4.08715e-09	0.520864
ENSBTAG00000047077	rs109355069	4.11886e-09	0.486771
ENSBTAG00000006084	rs109889085	4.1306e-09	-0.532005
ENSBTAG00000020402	rs134568613	4.13954e-09	-0.925569
ENSBTAG00000018297	rs136338573	4.16368e-09	-0.499516
ENSBTAG00000004591	rs109500822	4.16677e-09	1.1145
ENSBTAG00000052247	rs110404528	4.16738e-09	0.850205
ENSBTAG00000037649	rs135838172	4.18029e-09	-0.816409
ENSBTAG00000017442	rs110236417	4.27418e-09	-0.908122
ENSBTAG00000002655	rs42081274	4.30462e-09	-0.777405
ENSBTAG00000000497	rs43133404	4.33004e-09	0.418693
ENSBTAG00000053372	rs109560179	4.33224e-09	0.413776
ENSBTAG00000008870	rs136665268	4.37064e-09	-0.631131
ENSBTAG00000010593	rs110496040	4.37231e-09	0.56281
ENSBTAG00000003989	rs42092608	4.37577e-09	-0.788468
ENSBTAG00000026915	rs110060757	4.37724e-09	0.66221
ENSBTAG00000047088	rs41647899	4.39729e-09	0.363488
ENSBTAG00000002786	rs110649308	4.42697e-09	0.734396
ENSBTAG00000032227	rs110414020	4.48974e-09	0.544512
ENSBTAG00000032227	rs110053392	4.48974e-09	0.544512
ENSBTAG00000001476	rs109065282	4.49188e-09	-0.845912
ENSBTAG00000007449	rs109570780	4.49889e-09	0.658361
ENSBTAG00000000586	rs41949652	4.49943e-09	-0.441725
ENSBTAG00000013050	rs135776515	4.50093e-09	-0.859791
ENSBTAG00000012537	rs134407749	4.50853e-09	-0.595432
ENSBTAG00000037539	rs29018907	4.54655e-09	-0.77398
ENSBTAG00000037539	rs136874111	4.54655e-09	-0.77398
ENSBTAG00000013273	rs137109471	4.54709e-09	-0.651412
ENSBTAG00000017225	rs109626180	4.55105e-09	-0.724089
ENSBTAG00000018599	rs41883743	4.55256e-09	-0.701819
ENSBTAG00000006143	rs109892162	4.55731e-09	-0.728112
ENSBTAG00000005666	rs136344946	4.55878e-09	-0.896108
ENSBTAG00000018289	rs135645613	4.56028e-09	-0.676784
ENSBTAG00000010001	rs134706193	4.58991e-09	0.76925
ENSBTAG00000017592	rs43042688	4.6e-09	0.505512
ENSBTAG00000004328	rs109324725	4.60043e-09	-0.732193
ENSBTAG00000000336	rs110679730	4.61443e-09	-0.673533
ENSBTAG00000030648	rs133444626	4.62402e-09	-0.349528
ENSBTAG00000014953	rs109208879	4.62418e-09	-0.74151
ENSBTAG00000047103	rs110768870	4.63015e-09	-0.810445
ENSBTAG00000052247	rs41962434	4.634e-09	0.817063
ENSBTAG00000014761	rs42191976	4.66972e-09	0.934534
ENSBTAG00000011189	rs109867329	4.67094e-09	-0.568963
ENSBTAG00000039555	rs42504927	4.68472e-09	-0.406636
ENSBTAG00000015599	rs109073308	4.69637e-09	0.513829
ENSBTAG00000019947	rs109230960	4.72175e-09	0.910112
ENSBTAG00000012087	rs135950526	4.73458e-09	0.79305
ENSBTAG00000015114	rs41588239	4.79536e-09	-0.442997
ENSBTAG00000032227	rs136683117	4.80899e-09	0.545711
ENSBTAG00000030403	rs110313902	4.82644e-09	-0.559801
ENSBTAG00000019947	rs42192960	4.83218e-09	0.732497
ENSBTAG00000039413	rs134838544	4.85781e-09	0.78293
ENSBTAG00000009845	rs136924373	4.89174e-09	0.610936
ENSBTAG00000005997	rs110298413	4.90677e-09	0.638582
ENSBTAG00000001505	rs109997491	4.93566e-09	0.774613
ENSBTAG00000015879	rs137038348	4.9659e-09	0.746987
ENSBTAG00000015734	rs132945889	4.98068e-09	0.649171
ENSBTAG00000004409	rs109896685	4.98319e-09	0.712652
ENSBTAG00000048836	rs110610667	5.00048e-09	0.728815
ENSBTAG00000048836	rs41655734	5.00048e-09	0.728815
ENSBTAG00000004863	rs41768742	5.04321e-09	0.993274
ENSBTAG00000002698	rs41847101	5.04969e-09	-0.72714
ENSBTAG00000037539	rs137714040	5.0581e-09	-0.790835
ENSBTAG00000047473	rs136494722	5.07834e-09	0.746014
ENSBTAG00000011027	rs29017660	5.09174e-09	1.11014
ENSBTAG00000026758	rs135008022	5.10244e-09	0.763795
ENSBTAG00000001618	rs137718232	5.1208e-09	0.647414
ENSBTAG00000021651	rs110538573	5.14654e-09	0.59915
ENSBTAG00000002025	rs41613557	5.16573e-09	0.518993
ENSBTAG00000055135	rs109368282	5.23966e-09	-0.891475
ENSBTAG00000000371	rs135251403	5.24841e-09	-0.574775
ENSBTAG00000011225	rs137578853	5.2747e-09	0.647237
ENSBTAG00000011225	rs134288301	5.2747e-09	0.647237
ENSBTAG00000016995	rs110432281	5.2786e-09	-0.791007
ENSBTAG00000006392	rs137414506	5.2808e-09	-0.834785
ENSBTAG00000007961	rs136738730	5.29561e-09	0.587277
ENSBTAG00000049343	rs135331868	5.31003e-09	1.00099
ENSBTAG00000010361	rs110190647	5.34162e-09	-0.566534
ENSBTAG00000003989	rs42095175	5.38362e-09	-0.821821
ENSBTAG00000000869	rs110382656	5.40464e-09	0.683592
ENSBTAG00000046172	rs135488016	5.40531e-09	-0.497794
ENSBTAG00000010590	rs136331967	5.40853e-09	0.652767
ENSBTAG00000008309	rs110263717	5.41139e-09	-0.575957
ENSBTAG00000011225	rs41588512	5.44319e-09	0.658067
ENSBTAG00000037634	rs110703562	5.44781e-09	-0.605135
ENSBTAG00000004409	rs109618055	5.46056e-09	0.765728
ENSBTAG00000000869	rs41632578	5.49547e-09	-0.668437
ENSBTAG00000051920	rs41583448	5.49654e-09	0.971318
ENSBTAG00000010311	rs41665397	5.50538e-09	-0.585833
ENSBTAG00000006084	rs136842300	5.52324e-09	-0.553039
ENSBTAG00000018837	rs135309370	5.53636e-09	-0.874318
ENSBTAG00000021202	rs110759439	5.55141e-09	0.523934
ENSBTAG00000019530	rs109505092	5.55651e-09	0.737371
ENSBTAG00000001600	rs110226500	5.55902e-09	0.473902
ENSBTAG00000000795	rs41816066	5.56766e-09	-0.866997
ENSBTAG00000053661	rs135236734	5.58507e-09	0.751478
ENSBTAG00000006770	rs110519527	5.58512e-09	0.821167
ENSBTAG00000045929	rs110746557	5.60573e-09	-1.03762
ENSBTAG00000012087	rs109964851	5.66769e-09	0.733214
ENSBTAG00000022509	rs109855630	5.70472e-09	-0.76828
ENSBTAG00000017078	rs133425527	5.72724e-09	0.623581
ENSBTAG00000037768	rs41743176	5.7653e-09	0.747909
ENSBTAG00000019678	rs110467149	5.79296e-09	0.455038
ENSBTAG00000000243	rs41663523	5.83611e-09	-0.696365
ENSBTAG00000035995	rs109600403	5.84775e-09	0.659948
ENSBTAG00000009811	rs137205809	5.86544e-09	0.388031
ENSBTAG00000016259	rs133418517	5.87797e-09	-1.03982
ENSBTAG00000018260	rs135955744	5.88624e-09	0.639186
ENSBTAG00000018260	rs41922052	5.88624e-09	0.639186
ENSBTAG00000032902	rs110806749	5.92283e-09	0.931829
ENSBTAG00000032902	rs135044759	5.92283e-09	0.931829
ENSBTAG00000005182	rs136368496	6.01419e-09	-0.717602
ENSBTAG00000008626	rs110556408	6.02605e-09	-0.634238
ENSBTAG00000008366	rs137233657	6.02727e-09	0.844415
ENSBTAG00000024272	rs208323756	6.03509e-09	1.33182
ENSBTAG00000031579	rs134559431	6.0371e-09	0.854504
ENSBTAG00000017211	rs109472277	6.04562e-09	0.593093
ENSBTAG00000044153	rs42090883	6.05899e-09	0.648984
ENSBTAG00000006166	rs41644299	6.08664e-09	-0.437094
ENSBTAG00000052878	rs43042505	6.10615e-09	-0.554101
ENSBTAG00000036061	rs135812745	6.13295e-09	-0.671634
ENSBTAG00000037539	rs134155749	6.19233e-09	-0.870886
ENSBTAG00000001403	rs137737032	6.21121e-09	0.760297
ENSBTAG00000014335	rs110279379	6.26603e-09	-0.700974
ENSBTAG00000000697	rs41768327	6.27531e-09	0.771473
ENSBTAG00000004591	rs109749377	6.30922e-09	1.10043
ENSBTAG00000004591	rs109373444	6.30922e-09	1.10043
ENSBTAG00000007108	rs110413021	6.31094e-09	0.560272
ENSBTAG00000007922	rs42771130	6.31129e-09	-0.623686
ENSBTAG00000038635	rs110466726	6.32392e-09	-0.520704
ENSBTAG00000052140	rs41572602	6.33488e-09	-0.661757
ENSBTAG00000002490	rs109051404	6.3391e-09	0.556727
ENSBTAG00000019355	rs42430389	6.36465e-09	-0.734945
ENSBTAG00000020402	rs109144975	6.40154e-09	0.801252
ENSBTAG00000006392	rs109290477	6.40578e-09	-0.805813
ENSBTAG00000006392	rs110642897	6.40578e-09	-0.805813
ENSBTAG00000014492	rs109065282	6.41853e-09	-0.482044
ENSBTAG00000054461	rs110755940	6.43391e-09	-0.510816
ENSBTAG00000011225	rs109140711	6.47878e-09	0.683153
ENSBTAG00000020893	rs135171174	6.54534e-09	0.844412
ENSBTAG00000052301	rs109229018	6.55518e-09	-0.790507
ENSBTAG00000052301	rs109738522	6.55518e-09	-0.790507
ENSBTAG00000016995	rs136437664	6.5696e-09	-0.670834
ENSBTAG00000018349	rs134730147	6.60009e-09	0.637689
ENSBTAG00000004982	rs135819758	6.60564e-09	0.836728
ENSBTAG00000053909	rs41929051	6.68174e-09	-0.651409
ENSBTAG00000053661	rs41708088	6.75449e-09	1.1221
ENSBTAG00000054209	rs137592476	6.76346e-09	0.694599
ENSBTAG00000007772	rs133502492	6.76531e-09	0.738739
ENSBTAG00000008438	rs41831526	6.77221e-09	-0.52136
ENSBTAG00000051230	rs137106556	6.84006e-09	-0.827744
ENSBTAG00000001600	rs133388993	6.86536e-09	0.453989
ENSBTAG00000043151	rs41255514	6.89473e-09	-0.793894
ENSBTAG00000009412	rs42181736	6.91131e-09	-0.91596
ENSBTAG00000008870	rs135737254	6.94455e-09	0.869953
ENSBTAG00000008866	rs133606560	6.97541e-09	-0.676352
ENSBTAG00000006789	rs42286369	6.98604e-09	0.875017
ENSBTAG00000016867	rs41658952	6.99911e-09	-0.641621
ENSBTAG00000000586	rs41944172	7.01953e-09	-0.390244
ENSBTAG00000031849	rs41849988	7.0256e-09	0.678815
ENSBTAG00000000447	rs137241172	7.08634e-09	0.705867
ENSBTAG00000015704	rs134799866	7.0952e-09	-0.640826
ENSBTAG00000018291	rs135645613	7.10222e-09	-0.599223
ENSBTAG00000008870	rs110768475	7.13929e-09	-0.644127
ENSBTAG00000014335	rs42092732	7.16916e-09	-0.805597
ENSBTAG00000025398	rs41668394	7.19309e-09	1.18512
ENSBTAG00000006204	rs133097785	7.19803e-09	-0.630966
ENSBTAG00000005932	rs110335851	7.20215e-09	0.549845
ENSBTAG00000016024	rs42045682	7.20888e-09	0.442446
ENSBTAG00000016024	rs29024289	7.20888e-09	0.442446
ENSBTAG00000016024	rs42053206	7.20888e-09	0.442446
ENSBTAG00000011420	rs110088687	7.22019e-09	0.898412
ENSBTAG00000012208	rs109065282	7.2405e-09	-0.857833
ENSBTAG00000048364	rs109931871	7.25092e-09	1.07661
ENSBTAG00000020116	rs110643106	7.28393e-09	-0.962357
ENSBTAG00000015655	rs109653026	7.31006e-09	0.621743
ENSBTAG00000015512	rs137595803	7.32474e-09	1.0652
ENSBTAG00000015512	rs133285631	7.32474e-09	1.0652
ENSBTAG00000005745	rs43042656	7.34901e-09	0.760698
ENSBTAG00000002477	rs110359501	7.36984e-09	0.515089
ENSBTAG00000002590	rs41803691	7.38014e-09	-0.832974
ENSBTAG00000011019	rs132825966	7.39999e-09	-0.806042
ENSBTAG00000001403	rs211469400	7.44454e-09	0.749555
ENSBTAG00000052301	rs41596287	7.46091e-09	0.751615
ENSBTAG00000052343	rs137329912	7.47438e-09	0.74176
ENSBTAG00000051340	rs41767113	7.50266e-09	0.433153
ENSBTAG00000051340	rs41767122	7.50266e-09	0.433153
ENSBTAG00000026266	rs42045682	7.559e-09	-0.473264
ENSBTAG00000026266	rs29024289	7.559e-09	-0.473264
ENSBTAG00000026266	rs42053206	7.559e-09	-0.473264
ENSBTAG00000015635	rs41816875	7.60056e-09	-0.624964
ENSBTAG00000030198	rs134404158	7.66591e-09	0.630263
ENSBTAG00000037539	rs133703537	7.67496e-09	-0.767668
ENSBTAG00000020895	rs110384173	7.67987e-09	-0.769744
ENSBTAG00000016548	rs41745782	7.68465e-09	-0.574045
ENSBTAG00000039719	rs41255335	7.68873e-09	-0.414442
ENSBTAG00000002764	rs109450049	7.68999e-09	1.17925
ENSBTAG00000017305	rs41854680	7.7201e-09	0.806353
ENSBTAG00000049333	rs109533049	7.73317e-09	-0.671306
ENSBTAG00000039275	rs135682399	7.79177e-09	0.378497
ENSBTAG00000015114	rs109515414	7.81273e-09	-0.442338
ENSBTAG00000005547	rs137578853	7.8362e-09	0.724208
ENSBTAG00000005547	rs134288301	7.8362e-09	0.724208
ENSBTAG00000019870	rs110605173	7.90456e-09	0.791124
ENSBTAG00000004948	rs133652173	7.91061e-09	-0.862778
ENSBTAG00000005745	rs41620902	7.98702e-09	0.780286
ENSBTAG00000005359	rs132794258	8.01114e-09	0.757529
ENSBTAG00000008288	rs110526577	8.03335e-09	0.595128
ENSBTAG00000004409	rs134401506	8.08202e-09	0.72508
ENSBTAG00000012377	rs110992843	8.09121e-09	0.579929
ENSBTAG00000000658	rs137787931	8.18738e-09	0.633331
ENSBTAG00000020402	rs110473695	8.21256e-09	-0.927979
ENSBTAG00000055302	rs42674050	8.22296e-09	0.84151
ENSBTAG00000006487	rs133878366	8.22822e-09	-0.414755
ENSBTAG00000003161	rs110044135	8.24574e-09	0.584642
ENSBTAG00000012126	rs110542587	8.29698e-09	0.627132
ENSBTAG00000031579	rs135179381	8.3055e-09	0.943388
ENSBTAG00000007508	rs134264358	8.33484e-09	0.673765
ENSBTAG00000031825	rs41604211	8.35289e-09	1.38964
ENSBTAG00000020893	rs136178529	8.36157e-09	0.850848
ENSBTAG00000011239	rs110304011	8.39105e-09	-0.434656
ENSBTAG00000051673	rs136227655	8.39477e-09	0.742161
ENSBTAG00000020402	rs137299855	8.45643e-09	-0.862596
ENSBTAG00000010313	rs109300492	8.50137e-09	-0.612822
ENSBTAG00000016429	rs133228431	8.51919e-09	0.822582
ENSBTAG00000006143	rs110900734	8.57816e-09	-0.727617
ENSBTAG00000014917	rs41630162	8.58108e-09	-0.45059
ENSBTAG00000025803	rs109429839	8.73764e-09	-0.706453
ENSBTAG00000054649	rs380263741	8.77223e-09	-0.42218
ENSBTAG00000039275	rs110911016	8.80647e-09	0.390378
ENSBTAG00000010313	rs110697583	8.80776e-09	-0.511343
ENSBTAG00000010313	rs110541258	8.80776e-09	-0.511343
ENSBTAG00000020402	rs137072161	8.83755e-09	0.870894
ENSBTAG00000006166	rs109182059	8.8759e-09	-0.389777
ENSBTAG00000000397	rs41664794	8.88888e-09	0.698747
ENSBTAG00000019678	rs110113612	8.89982e-09	0.526881
ENSBTAG00000016995	rs109659184	8.9097e-09	-0.623792
ENSBTAG00000037634	rs110479312	8.91255e-09	-0.599794
ENSBTAG00000037634	rs136269156	8.91255e-09	-0.599794
ENSBTAG00000009182	rs133703558	8.93093e-09	0.800638
ENSBTAG00000001735	rs41914780	8.94963e-09	-0.787034
ENSBTAG00000017227	rs137214390	8.96549e-09	0.634582
ENSBTAG00000054461	rs110708761	8.96951e-09	0.453186
ENSBTAG00000007772	rs109236445	8.98099e-09	0.803299
ENSBTAG00000024560	rs109079808	9.00082e-09	0.833523
ENSBTAG00000001739	rs110719725	9.01477e-09	0.920956
ENSBTAG00000002025	rs110704246	9.05248e-09	0.581213
ENSBTAG00000006392	rs136188383	9.08369e-09	0.852446
ENSBTAG00000037634	rs109193854	9.10807e-09	-0.538409
ENSBTAG00000037634	rs29015774	9.10807e-09	-0.538409
ENSBTAG00000005273	rs41613229	9.15566e-09	-0.434553
ENSBTAG00000005273	rs109885718	9.15566e-09	-0.434553
ENSBTAG00000005273	rs134929297	9.15566e-09	-0.434553
ENSBTAG00000015038	rs109778464	9.1681e-09	0.642105
ENSBTAG00000002352	rs42061532	9.22915e-09	-0.576621
ENSBTAG00000018349	rs135832467	9.23184e-09	0.629181
ENSBTAG00000015060	rs110376483	9.23879e-09	-0.575263
ENSBTAG00000007651	rs41567428	9.24993e-09	-0.627585
ENSBTAG00000007651	rs110833707	9.24993e-09	-0.627585
ENSBTAG00000017925	rs132994199	9.25808e-09	-0.513513
ENSBTAG00000017925	rs136603320	9.25808e-09	-0.513513
ENSBTAG00000050846	rs110079504	9.29633e-09	-0.661533
ENSBTAG00000050846	rs110081488	9.29633e-09	-0.661533
ENSBTAG00000027899	rs134951371	9.36108e-09	1.06941
ENSBTAG00000039555	rs133889175	9.40696e-09	-0.424778
ENSBTAG00000017068	rs136032319	9.41239e-09	-0.56878
ENSBTAG00000032961	rs109151604	9.4725e-09	0.705662
ENSBTAG00000032961	rs109556036	9.4725e-09	0.705662
ENSBTAG00000009412	rs110263608	9.50042e-09	0.72367
ENSBTAG00000034138	rs109497882	9.52022e-09	-0.9401
ENSBTAG00000009182	rs134513661	9.52859e-09	0.802012
ENSBTAG00000011400	rs109392509	9.552e-09	-0.408309
ENSBTAG00000053557	rs109652522	9.59395e-09	-0.605095
ENSBTAG00000004387	rs42776049	9.66142e-09	0.580684
ENSBTAG00000052720	rs132630405	9.67871e-09	-0.873696
ENSBTAG00000017925	rs133463730	9.68783e-09	-0.512839
ENSBTAG00000010361	rs134094655	9.80078e-09	-0.576272
ENSBTAG00000030913	rs109128634	9.80915e-09	0.650634
ENSBTAG00000006084	rs132667839	9.83073e-09	-0.489571
ENSBTAG00000046668	rs110672102	9.92324e-09	-0.543594
[truncated: 21,486 more rows]

## Sheet: S2. sQTL-intron cluster pairs 
Phenotype ID	rs ID	P-value	Effect size
7:18627211:18628802:clu_13850_NA	rs109021700	5.44e-32	-1.28122
7:18627211:18628802:clu_13850_NA	rs110132511	5.44e-32	-1.28122
16:37030474:37031296:clu_60618_NA	rs110248601	2.5e-29	-1.3054
16:37030474:37031296:clu_60618_NA	rs43103008	2.5e-29	-1.3054
29:44641737:44641807:clu_6923_NA	rs110015162	3.27e-29	1.17865
16:37030474:37031296:clu_60618_NA	rs133626312	3.79e-29	-1.28828
4:76613427:76613861:clu_11373_NA	rs135833217	4.52e-29	1.44735
4:113068572:113071581:clu_12223_NA	rs380263741	1.21e-27	1.3459
29:50697935:50698046:clu_7383_NA	rs137510514	8.74e-27	1.29841
5:110373649:110377134:clu_21624_NA	rs41655526	3.59e-26	1.27457
8:101676528:101678165:clu_42729_NA	rs41665941	4.2e-26	-1.25739
23:48532443:48532990:clu_28530_NA	rs42332560	4.48e-26	-1.3276
8:101678248:101678880:clu_42729_NA	rs41665941	7.01e-26	-1.24166
16:29852153:29852312:clu_60467_NA	rs110238357	1.84e-25	1.31336
16:29852153:29852312:clu_60467_NA	rs42598976	1.84e-25	1.31336
2:125937699:125937868:clu_24462_NA	rs384904277	1.92e-25	1.42082
21:66942536:66942708:clu_26488_NA	rs109600403	3.56e-25	-1.17083
3:117197477:117206228:clu_47268_NA	rs109778708	5.51e-25	1.41935
5:74926067:74926330:clu_20445_NA	rs109368282	7.39e-25	-1.30934
23:28620518:28723145:clu_27930_NA	rs109908747	1.02e-24	1.1908
26:39633621:39648341:clu_65374_NA	rs110008575	1.04e-24	-1.1585
26:39633621:39648341:clu_65374_NA	rs109735918	1.2e-24	-1.19432
1:144820223:144828133:clu_30973_NA	rs110333543	1.56e-24	1.1658
29:42246980:42247603:clu_6482_NA	rs110353829	2.63e-24	-1.3479
2:135091863:135091969:clu_24926_NA	rs109508572	3.29e-24	1.25519
2:135091863:135091969:clu_24926_NA	rs109698451	3.29e-24	1.25519
2:133375281:133390801:clu_24843_NA	rs110558977	3.76e-24	-1.40341
8:101678248:101678880:clu_42729_NA	rs41665932	6.56e-24	-1.26028
1:46013726:46016776:clu_29080_NA	rs41255390	7.12e-24	1.63183
19:12903372:12904026:clu_31654_NA	rs136134387	1.12e-23	-0.938626
16:60280616:60283387:clu_61505_NA	rs133260196	1.34e-23	-1.35199
8:101676528:101678165:clu_42729_NA	rs41665932	1.59e-23	-1.26785
11:49640417:49641870:clu_57931_NA	rs41666431	1.76e-23	1.22433
11:49640417:49641870:clu_57931_NA	rs41665730	1.76e-23	1.22433
4:76613427:76613861:clu_11373_NA	rs29023470	1.92e-23	1.35204
22:59836578:59837048:clu_10228_NA	rs109975966	3.27e-23	1.47042
5:45166658:45170520:clu_19517_NA	rs41595547	4.15e-23	1.18886
21:66942536:66942708:clu_26488_NA	rs41637830	5.09e-23	-1.19102
18:57640467:57640681:clu_54495_NA	rs41892940	5.19e-23	1.41982
18:57640467:57640681:clu_54495_NA	rs109012807	5.19e-23	1.41982
22:13170502:13171428:clu_8675_NA	rs109286373	5.53e-23	-1.23162
18:1738360:1738721:clu_51739_NA	rs136396663	8.39e-23	-1.19505
18:1738360:1738721:clu_51739_NA	rs110921637	8.39e-23	-1.19505
7:96164212:96165106:clu_15805_NA	rs135682399	1.07e-22	1.01187
21:66942536:66942708:clu_26488_NA	rs109939325	1.12e-22	-1.08899
14:34294874:34296878:clu_36136_NA	rs110709118	1.37e-22	1.3727
14:34294874:34296878:clu_36136_NA	rs42208998	1.37e-22	1.3727
14:34294874:34296878:clu_36136_NA	rs42209444	1.37e-22	1.3727
14:34294874:34296878:clu_36136_NA	rs42651863	1.37e-22	1.3727
18:51445763:51446596:clu_53792_NA	rs111021838	2.59e-22	1.15624
21:22342762:22346923:clu_25500_NA	rs110304011	2.79e-22	1.25486
3:106612673:106614699:clu_46949_NA	rs110096253	2.96e-22	1.2858
16:12426423:12426707:clu_60230_NA	rs134739073	2.99e-22	-1.2357
7:96164212:96165106:clu_15805_NA	rs136572376	3.14e-22	1.02472
4:106102140:106105804:clu_12016_NA	rs110409158	4.37e-22	1.3994
14:1142134:1142838:clu_35542_NA	rs110303254	5.46e-22	1.19827
14:1142134:1142838:clu_35542_NA	rs110706284	5.46e-22	1.19827
4:113068572:113071581:clu_12223_NA	rs42744905	7.65e-22	1.27124
2:107534515:107535327:clu_23986_NA	rs41644217	8.89e-22	1.41825
2:107534515:107535327:clu_23986_NA	rs134431529	8.89e-22	1.41825
18:50494396:50494643:clu_53650_NA	rs137170878	8.95e-22	1.22367
19:49768695:49772711:clu_34337_NA	rs109053350	9.95e-22	-1.2908
4:113068572:113071581:clu_12223_NA	rs109792447	1.16e-21	1.32492
7:96164212:96165106:clu_15805_NA	rs110733539	1.17e-21	1.06792
1:46013726:46016776:clu_29080_NA	rs41573671	1.2e-21	1.63807
1:46013726:46016776:clu_29080_NA	rs110455943	1.2e-21	1.63807
1:46013726:46016776:clu_29080_NA	rs137039942	1.2e-21	1.63807
1:46013726:46016776:clu_29080_NA	rs135138371	1.2e-21	1.63807
1:46013726:46016776:clu_29080_NA	rs41571566	1.2e-21	1.63807
18:50494396:50494643:clu_53650_NA	rs110524196	1.2e-21	1.2227
25:37784328:37785101:clu_51384_NA	rs110130856	1.22e-21	-1.15119
22:58040382:58046391:clu_10160_NA	rs42018313	1.27e-21	1.58605
7:96164212:96165106:clu_15805_NA	rs109804679	1.57e-21	1.01821
5:110373649:110377134:clu_21624_NA	rs134060482	2.42e-21	1.1812
5:69684147:69686636:clu_20287_NA	rs109683093	3.11e-21	1.14558
19:49768695:49772711:clu_34337_NA	rs109503929	3.38e-21	-1.27437
25:37784328:37785101:clu_51384_NA	rs133665574	3.83e-21	-1.17634
21:69352376:69352581:clu_26639_NA	rs137072161	3.93e-21	1.26895
23:48532443:48532990:clu_28530_NA	rs41610649	3.96e-21	-1.28058
16:71127690:71129580:clu_61817_NA	rs109424878	4.36e-21	1.25576
21:22342762:22346923:clu_25500_NA	rs134746982	5.08e-21	1.22201
5:45166658:45170520:clu_19517_NA	rs136862150	5.13e-21	1.23837
29:50594014:50595184:clu_7353_NA	rs110848187	5.38e-21	1.20431
7:40472713:40475534:clu_14592_NA	rs41659963	5.51e-21	-1.14558
7:40472713:40475534:clu_14592_NA	rs136472376	5.51e-21	-1.14558
19:48207691:48224373:clu_34230_NA	rs134168583	7.48e-21	1.19539
19:48207691:48224373:clu_34230_NA	rs134168583	7.48e-21	1.19539
9:86943600:86945449:clu_4148_NA	rs135697287	8.12e-21	-1.16177
19:42017162:42017844:clu_33691_NA	rs29020588	9.92e-21	1.40325
19:42017162:42017844:clu_33691_NA	rs133290491	9.92e-21	1.40325
10:20947424:20947598:clu_558_NA	rs136752660	1.14e-20	1.12689
19:40014155:40014224:clu_33551_NA	rs134355764	1.68e-20	-1.2591
12:13015906:13016193:clu_55214_NA	rs109641265	2.26e-20	1.24015
12:13015906:13016193:clu_55214_NA	rs110365661	2.26e-20	1.24015
5:45166658:45170520:clu_19517_NA	rs133343448	2.35e-20	1.21809
6:91883203:91884537:clu_48628_NA	rs109779530	2.69e-20	1.17385
15:38234105:38237550:clu_16640_NA	rs109569791	2.96e-20	-1.03216
7:40472713:40475534:clu_14592_NA	rs109784425	3.57e-20	-1.11568
16:37030474:37031296:clu_60618_NA	rs135395525	4.74e-20	-1.09501
3:117197477:117206228:clu_47268_NA	rs110809353	6.57e-20	1.37747
3:117197477:117206228:clu_47268_NA	rs136257220	6.57e-20	1.37747
22:59836578:59837048:clu_10228_NA	rs109594886	6.81e-20	1.33747
22:16651414:16651512:clu_8803_NA	rs110214182	6.95e-20	1.14871
16:41238836:41263708:clu_60735_NA	rs29024595	7.5e-20	1.10395
18:46799998:46800980:clu_53310_NA	rs133499194	8.89e-20	0.957247
18:61069201:61080376:clu_54652_NA	rs110579537	9.2e-20	1.02565
6:88924418:88924717:clu_48543_NA	rs137206761	1.04e-19	-1.15651
22:35208121:35209341:clu_9085_NA	rs109308354	1.19e-19	-1.14155
7:96312341:96313134:clu_15822_NA	rs109298882	1.56e-19	-1.09613
15:3259198:3259475:clu_16004_NA	rs132912920	1.69e-19	-1.16481
19:12903372:12904026:clu_31654_NA	rs133113348	1.77e-19	-0.873156
7:96164212:96165106:clu_15805_NA	rs132707186	2.37e-19	0.993154
23:28057889:28057999:clu_27829_NA	rs109318615	2.44e-19	-1.22639
7:40472713:40475534:clu_14592_NA	rs110450821	2.56e-19	-1.10602
15:83204996:83206687:clu_17811_NA	rs41632671	2.75e-19	-1.15722
1:70179468:70180069:clu_29512_NA	rs110995010	2.76e-19	1.5297
1:70179468:70180069:clu_29512_NA	rs109764700	2.76e-19	1.5297
1:70179468:70180069:clu_29512_NA	rs109388081	2.76e-19	1.5297
1:70179468:70180069:clu_29512_NA	rs41257398	2.76e-19	1.5297
1:70179468:70180069:clu_29512_NA	rs41579376	2.76e-19	1.5297
1:70179468:70180069:clu_29512_NA	rs108988445	2.76e-19	1.5297
25:37784328:37785101:clu_51384_NA	rs42051951	3.54e-19	-1.05799
2:19661526:19662384:clu_22601_NA	rs110503990	3.56e-19	-0.72606
23:37820731:37822569:clu_28323_NA	rs137719068	3.66e-19	1.10517
13:18024824:18029113:clu_38894_NA	rs136786143	3.85e-19	1.30175
23:27830962:27945320:clu_27824_NA	rs109970530	3.88e-19	1.0533
23:27830962:27945320:clu_27824_NA	rs109970530	3.88e-19	1.0533
10:43699445:43699852:clu_1456_NA	rs133591726	4.76e-19	1.08251
5:74311712:74351114:clu_20392_NA	rs136935959	5.34e-19	-1.29994
5:74311712:74351114:clu_20392_NA	rs136935959	5.34e-19	-1.29994
25:27735834:27737153:clu_50787_NA	rs42067431	8.19e-19	1.09525
2:125662246:125663652:clu_24436_NA	rs110370590	8.57e-19	-1.24868
3:103490438:103491240:clu_46824_NA	rs136573932	9.69e-19	1.06982
18:2744454:2785175:clu_51813_NA	rs41858151	9.7e-19	1.34067
4:112868361:112873340:clu_12177_NA	rs29016386	1.17e-18	-1.13013
16:41238836:41263708:clu_60735_NA	rs41579693	1.31e-18	1.13212
25:39195389:39195775:clu_51521_NA	rs133090438	1.32e-18	1.2288
23:27833923:27874800:clu_27826_NA	rs464357984	1.37e-18	1.15379
18:51405292:51406255:clu_53787_NA	rs111021838	1.38e-18	1.19916
22:50692637:50693466:clu_9642_NA	rs109489831	1.5e-18	1.28801
19:51153610:51153712:clu_34524_NA	rs110473270	1.51e-18	1.14587
19:51153610:51153712:clu_34524_NA	rs135486320	1.51e-18	1.14587
19:51153610:51153712:clu_34524_NA	rs110031071	1.51e-18	1.14587
19:51153610:51153712:clu_34524_NA	rs41577602	1.51e-18	1.14587
19:51153610:51153712:clu_34524_NA	rs135204882	1.51e-18	1.14587
19:51153610:51153712:clu_34524_NA	rs109639196	1.51e-18	1.14587
10:43699445:43699852:clu_1456_NA	rs133491354	1.57e-18	1.06732
2:19661526:19662384:clu_22601_NA	rs134625982	1.57e-18	-0.721698
16:60280616:60283387:clu_61505_NA	rs132798485	1.61e-18	-1.22818
18:46799998:46800980:clu_53310_NA	rs41888175	1.62e-18	1.10424
2:131993039:131995788:clu_24804_NA	rs109159416	1.63e-18	-1.15397
9:70976922:70977044:clu_3833_NA	rs109857460	2.05e-18	1.34204
9:70976922:70977044:clu_3833_NA	rs136202950	2.05e-18	1.34204
19:49768695:49772711:clu_34337_NA	rs110676489	2.11e-18	-1.21753
25:37784328:37785101:clu_51384_NA	rs42052455	2.12e-18	-1.05017
21:66942536:66942708:clu_26488_NA	rs110541751	2.15e-18	-1.16889
22:16651414:16651512:clu_8803_NA	rs109417181	2.36e-18	1.09553
16:727230:728480:clu_59972_NA	rs136964572	2.65e-18	1.09538
13:53220335:53220509:clu_39708_NA	rs42389640	2.76e-18	1.18875
13:53220335:53220509:clu_39708_NA	rs29025257	2.76e-18	1.18875
23:28722121:28723145:clu_27930_NA	rs109284993	3.02e-18	1.30798
7:96452245:96452559:clu_15834_NA	rs41568595	3.07e-18	1.07858
6:105212332:105212957:clu_48874_NA	rs109099057	3.11e-18	1.20192
6:105212332:105212957:clu_48874_NA	rs29012008	3.11e-18	1.20192
6:105212332:105212957:clu_48874_NA	rs109099057	3.11e-18	1.20192
6:105212332:105212957:clu_48874_NA	rs29012008	3.11e-18	1.20192
6:105212332:105212957:clu_48874_NA	rs109099057	3.11e-18	1.20192
6:105212332:105212957:clu_48874_NA	rs29012008	3.11e-18	1.20192
26:45304914:45306062:clu_65528_NA	rs110784538	3.26e-18	-1.72365
26:45304914:45306062:clu_65528_NA	rs136155013	3.26e-18	-1.72365
13:53220335:53220509:clu_39708_NA	rs42390868	3.42e-18	1.17674
7:96312341:96313134:clu_15822_NA	rs109804679	3.49e-18	-1.09428
11:49640417:49641870:clu_57931_NA	rs136658523	4.04e-18	1.06783
5:74354768:74356227:clu_20392_NA	rs136935959	4.2e-18	-1.3016
19:42017162:42017844:clu_33691_NA	rs137513051	4.25e-18	1.31824
19:42017162:42017844:clu_33691_NA	rs136271679	4.25e-18	1.31824
19:42017162:42017844:clu_33691_NA	rs135185120	4.25e-18	1.31824
5:45166658:45170520:clu_19517_NA	rs134557648	4.28e-18	1.15837
6:91883203:91884537:clu_48628_NA	rs137802315	4.3e-18	1.11217
7:96164212:96165106:clu_15805_NA	rs135049475	4.5e-18	0.920977
7:96312341:96313134:clu_15822_NA	rs135049475	4.92e-18	-1.04316
16:28450006:28453334:clu_60404_NA	rs135809026	4.96e-18	-0.978523
5:74484635:74486594:clu_20404_NA	rs109540378	4.98e-18	-1.73237
5:74484635:74486594:clu_20404_NA	rs109442345	4.98e-18	-1.73237
5:74484635:74486594:clu_20404_NA	rs110346584	4.98e-18	-1.73237
23:28666230:28723145:clu_27930_NA	rs109049232	5.46e-18	1.01477
5:110373649:110377134:clu_21624_NA	rs109411216	5.62e-18	1.1803
25:37784328:37785101:clu_51384_NA	rs133766287	6.69e-18	-1.12634
14:8566317:8570440:clu_35697_NA	rs109945431	6.8e-18	1.2021
14:8566317:8570440:clu_35697_NA	rs108948936	6.8e-18	1.2021
26:39633621:39648341:clu_65374_NA	rs109779637	6.93e-18	1.10387
11:105446472:105450176:clu_59709_NA	rs110550643	7.52e-18	1.11698
11:82979113:82979596:clu_58670_NA	rs109675766	7.68e-18	-1.07807
21:66942536:66942708:clu_26488_NA	rs41990134	7.69e-18	-1.08214
21:66942536:66942708:clu_26488_NA	rs110230621	7.69e-18	-1.08214
22:16651414:16651512:clu_8803_NA	rs43115704	8.7e-18	1.17072
16:37030474:37031296:clu_60618_NA	rs110393484	9.29e-18	-1.13686
5:69684147:69686636:clu_20287_NA	rs109767916	9.33e-18	1.0333
6:22214673:22214791:clu_47754_NA	rs109457360	9.62e-18	1.20907
7:96312341:96313134:clu_15822_NA	rs137217365	1.11e-17	-1.0643
2:107534515:107535327:clu_23986_NA	rs133245204	1.13e-17	1.32324
1:19228515:19228918:clu_28919_NA	rs109660654	1.26e-17	1.11368
3:8769327:8771980:clu_44289_NA	rs109982281	1.3e-17	1.33281
18:53116013:53116793:clu_53971_NA	rs137344220	1.31e-17	1.26022
7:96312341:96313134:clu_15822_NA	rs137421697	1.36e-17	-1.11048
21:20576248:20583465:clu_25333_NA	rs41640669	1.47e-17	0.89861
11:6608419:6611071:clu_56827_NA	rs41613229	1.51e-17	-0.978382
11:6608419:6611071:clu_56827_NA	rs109885718	1.51e-17	-0.978382
11:6608419:6611071:clu_56827_NA	rs134929297	1.51e-17	-0.978382
23:50577721:50577841:clu_28610_NA	rs108961001	1.52e-17	1.21165
3:14241085:14241399:clu_44480_NA	rs109465995	1.57e-17	1.29292
16:30489946:30491870:clu_60509_NA	rs110643535	1.59e-17	1.65892
3:117197477:117206228:clu_47268_NA	rs382812033	1.73e-17	1.28267
7:40405756:40406814:clu_14591_NA	rs41593186	1.77e-17	-1.62238
25:3033010:3048608:clu_49806_NA	rs29017001	1.81e-17	-0.850925
25:40956028:40957116:clu_51608_NA	rs110359501	2e-17	-1.22279
28:26389137:26392102:clu_7912_NA	rs134647317	2.06e-17	1.45268
8:69926659:69926812:clu_42057_NA	rs134239623	2.08e-17	1.28094
4:113113569:113120426:clu_12225_NA	rs380263741	2.2e-17	1.11864
7:96312341:96313134:clu_15822_NA	rs109078014	2.24e-17	-1.04638
7:96312341:96313134:clu_15822_NA	rs133461365	2.24e-17	-1.04638
26:34153879:34156046:clu_65265_NA	rs110634362	2.26e-17	-0.900835
21:58754768:58755144:clu_26312_NA	rs109115590	2.27e-17	1.49096
25:40956028:40957116:clu_51608_NA	rs107594745	2.28e-17	-1.19107
22:35208121:35209341:clu_9085_NA	rs134997049	2.31e-17	-1.11876
22:13170502:13171428:clu_8675_NA	rs109486183	2.37e-17	-1.14868
1:72877586:72878997:clu_29629_NA	rs109608154	2.48e-17	1.20867
1:72877586:72878997:clu_29629_NA	rs109226446	2.48e-17	1.20867
23:28550275:28666231:clu_27930_NA	rs134207521	2.74e-17	1.10577
23:28550275:28666231:clu_27930_NA	rs136950824	2.74e-17	1.10577
23:28550275:28666231:clu_27930_NA	rs134207521	2.74e-17	1.10577
23:28550275:28666231:clu_27930_NA	rs136950824	2.74e-17	1.10577
7:5574054:5576995:clu_12807_NA	rs209615946	2.93e-17	1.18566
20:2151734:2154596:clu_43025_NA	rs29013220	3.18e-17	-1.26935
10:20866552:20867245:clu_529_NA	rs109138263	3.51e-17	-1.10942
18:51445763:51446596:clu_53792_NA	rs41635814	4.31e-17	1.02736
5:115305564:115306963:clu_21933_NA	rs135606548	4.83e-17	-1.15413
11:105446472:105450176:clu_59709_NA	rs134833645	4.9e-17	1.10663
23:17880767:17885976:clu_27498_NA	rs41257312	5.11e-17	-0.958776
27:37173647:37175347:clu_18428_NA	rs109290764	5.34e-17	-1.35576
15:3259198:3259475:clu_16004_NA	rs109093325	5.36e-17	1.15662
22:13170502:13171428:clu_8675_NA	rs109079801	5.48e-17	-1.14463
13:74686233:74687392:clu_40688_NA	rs135122964	5.5e-17	-1.14875
13:74686233:74687392:clu_40688_NA	rs110828324	5.5e-17	-1.14875
13:18024824:18029113:clu_38894_NA	rs110046568	5.63e-17	1.25559
7:96164212:96165106:clu_15805_NA	rs137217365	5.78e-17	0.925635
21:60297434:60300578:clu_26335_NA	rs109353795	6.02e-17	1.06186
13:53431764:53506434:clu_39716_NA	rs134665552	6.17e-17	1.08343
23:29073431:29074694:clu_28145_NA	rs136368496	6.88e-17	-1.0887
3:54593542:54593746:clu_45908_NA	rs109539444	7.38e-17	-1.36905
3:54593542:54593746:clu_45908_NA	rs132906464	7.38e-17	-1.36905
3:54593542:54593746:clu_45908_NA	rs134943529	7.38e-17	-1.36905
3:54593542:54593746:clu_45908_NA	rs135922986	7.38e-17	-1.36905
3:54593542:54593746:clu_45908_NA	rs110947852	7.38e-17	-1.36905
3:54593542:54593746:clu_45908_NA	rs109636815	7.38e-17	-1.36905
7:96164212:96165106:clu_15805_NA	rs110911016	7.62e-17	0.953503
16:37030474:37031296:clu_60618_NA	rs41803768	7.73e-17	-1.04868
16:37030474:37031296:clu_60618_NA	rs41803813	7.73e-17	-1.04868
16:37030474:37031296:clu_60618_NA	rs41803803	7.73e-17	-1.04868
10:38213274:38215931:clu_1333_NA	rs29010222	8.34e-17	-1.16378
10:38213274:38215931:clu_1333_NA	rs134456240	8.34e-17	-1.16378
7:3874077:3896476:clu_12593_NA	rs135862191	9.32e-17	1.15295
21:28825975:28827945:clu_25685_NA	rs109243389	9.62e-17	1.22657
25:40956028:40957116:clu_51608_NA	rs134001142	1.02e-16	-1.19014
16:37030474:37031296:clu_60618_NA	rs109655175	1.06e-16	-1.05936
16:37030474:37031296:clu_60618_NA	rs41803763	1.06e-16	-1.05936
1:154009232:154040811:clu_31269_NA	rs41255213	1.07e-16	-1.14664
19:12903372:12904026:clu_31654_NA	rs110433247	1.16e-16	-0.798192
15:53909363:53910861:clu_17145_NA	rs109710748	1.25e-16	1.0747
2:128032044:128033708:clu_24597_NA	rs109094432	1.29e-16	1.20843
7:96312341:96313134:clu_15822_NA	rs135811099	1.48e-16	-1.09707
7:96312341:96313134:clu_15822_NA	rs135682399	1.54e-16	-1.03652
29:40008215:40011081:clu_6237_NA	rs42184968	1.56e-16	-1.05108
20:71927363:71927695:clu_44047_NA	rs134596536	1.59e-16	1.06897
23:27830962:27833421:clu_27824_NA	rs464357984	1.61e-16	1.11234
3:10725285:10729549:clu_44364_NA	rs137139950	1.61e-16	-1.01203
11:6608419:6611071:clu_56827_NA	rs42376909	1.66e-16	-0.914164
18:46799998:46800980:clu_53310_NA	rs41890102	1.67e-16	-0.961153
21:28825975:28827945:clu_25685_NA	rs42268360	1.74e-16	1.25212
21:58754768:58755144:clu_26312_NA	rs136620528	1.86e-16	1.42454
19:22692199:22697015:clu_32251_NA	rs110568358	1.95e-16	1.25287
3:57148213:57153456:clu_45949_NA	rs135530819	1.99e-16	-1.00433
3:57148213:57153456:clu_45949_NA	rs136155211	1.99e-16	-1.00433
3:57148213:57153456:clu_45949_NA	rs109813524	1.99e-16	-1.00433
3:57148213:57153456:clu_45949_NA	rs135406956	1.99e-16	-1.00433
3:57148213:57153456:clu_45949_NA	rs134211900	1.99e-16	-1.00433
3:57148213:57153456:clu_45949_NA	rs135088599	1.99e-16	-1.00433
3:57148213:57153456:clu_45949_NA	rs208524162	1.99e-16	-1.00433
3:57148213:57153456:clu_45949_NA	rs109049388	1.99e-16	-1.00433
3:54626518:54626729:clu_45908_NA	rs109539444	2.02e-16	1.42647
3:54626518:54626729:clu_45908_NA	rs132906464	2.02e-16	1.42647
3:54626518:54626729:clu_45908_NA	rs134943529	2.02e-16	1.42647
3:54626518:54626729:clu_45908_NA	rs135922986	2.02e-16	1.42647
3:54626518:54626729:clu_45908_NA	rs110947852	2.02e-16	1.42647
3:54626518:54626729:clu_45908_NA	rs109636815	2.02e-16	1.42647
25:37784328:37785101:clu_51384_NA	rs134651856	2.04e-16	-1.09222
22:16629901:16631107:clu_8800_NA	rs110214182	2.29e-16	1.11471
1:70179468:70180069:clu_29512_NA	rs134692977	2.39e-16	1.40575
13:35255021:35256296:clu_39212_NA	rs110280546	2.58e-16	1.07051
13:35255021:35256296:clu_39212_NA	rs109522947	2.58e-16	1.07051
29:36097426:36099852:clu_6126_NA	rs42185684	2.63e-16	1.31035
25:37784328:37785101:clu_51384_NA	rs110933510	2.71e-16	-1.00524
29:41147771:41149109:clu_6445_NA	rs41586198	2.71e-16	1.04766
19:42017162:42017844:clu_33691_NA	rs110245393	2.75e-16	1.16028
13:38843808:38845439:clu_39294_NA	rs41688632	3.07e-16	1.45079
25:37784328:37785101:clu_51384_NA	rs42075899	3.16e-16	-1.03471
3:57148213:57153456:clu_45949_NA	rs110891676	3.28e-16	-0.999132
23:10219635:10221036:clu_27100_NA	rs41256522	3.44e-16	-1.04592
21:34835392:34835728:clu_25893_NA	rs41980878	3.5e-16	-1.20514
19:49768695:49772711:clu_34337_NA	rs133142147	3.58e-16	-1.14535
11:6608419:6611071:clu_56827_NA	rs110767667	3.69e-16	-0.916193
23:27833394:27874253:clu_27825_NA	rs109970530	3.73e-16	0.982843
16:71127690:71129580:clu_61817_NA	rs41615831	3.94e-16	-1.16883
5:30717848:30718850:clu_19241_NA	rs110459135	4.13e-16	1.00654
10:38213274:38215931:clu_1333_NA	rs136122415	4.47e-16	-1.09398
10:38213274:38215931:clu_1333_NA	rs110307662	4.47e-16	-1.09398
22:50692637:50693466:clu_9642_NA	rs110922935	4.68e-16	1.24049
23:7588868:7589547:clu_26890_NA	rs109640624	4.82e-16	0.978042
17:6718615:6720648:clu_62248_NA	rs41837258	4.94e-16	-1.07103
7:3874077:3896476:clu_12593_NA	rs111002705	4.96e-16	1.17698
2:131993039:131995788:clu_24804_NA	rs41850731	5e-16	-1.23105
5:99953528:99954935:clu_20910_NA	rs132879042	5.35e-16	1.24981
17:72434756:72438993:clu_64139_NA	rs136180121	5.83e-16	-0.844452
29:41147771:41149109:clu_6445_NA	rs385975211	6.52e-16	1.02784
19:42484297:42491608:clu_33749_NA	rs110931258	6.58e-16	1.20825
16:21808712:21865219:clu_60257_NA	rs110838190	6.63e-16	-1.0066
16:21808712:21865219:clu_60257_NA	rs110430882	6.63e-16	-1.0066
19:36007412:36017878:clu_33270_NA	rs29026887	6.67e-16	-1.07037
13:53862686:53864086:clu_39759_NA	rs110081767	7.24e-16	-1.21251
13:53862686:53864086:clu_39759_NA	rs41692018	7.24e-16	-1.21251
6:115810913:115811324:clu_49090_NA	rs133615231	7.37e-16	1.46894
13:53862686:53864086:clu_39759_NA	rs137043430	7.54e-16	-1.20884
13:53862686:53864086:clu_39759_NA	rs41692027	7.54e-16	-1.20884
13:53862686:53864086:clu_39759_NA	rs41692839	7.54e-16	-1.20884
4:98891192:98897986:clu_11771_NA	rs136993521	7.64e-16	-1.00625
7:96164212:96165106:clu_15805_NA	rs137421697	7.84e-16	0.943918
18:1735874:1736174:clu_51736_NA	rs136396663	7.95e-16	-1.12791
18:1735874:1736174:clu_51736_NA	rs110921637	7.95e-16	-1.12791
9:75085543:75086317:clu_3937_NA	rs41569367	8.05e-16	1.29155
5:74926067:74926330:clu_20445_NA	rs110753371	8.22e-16	-0.904533
15:53909363:53910861:clu_17145_NA	rs41632781	8.34e-16	1.06779
7:96164212:96165106:clu_15805_NA	rs109337936	8.91e-16	0.929243
1:19228515:19228918:clu_28919_NA	rs135983691	8.97e-16	1.05894
5:74311712:74351114:clu_20392_NA	rs109637438	8.99e-16	-1.22902
5:74311712:74351114:clu_20392_NA	rs109637438	8.99e-16	-1.22902
18:48124160:48124244:clu_53417_NA	rs109242302	9.22e-16	-1.01284
10:38213274:38215931:clu_1333_NA	rs134596482	9.64e-16	-1.13756
5:99953528:99954935:clu_20910_NA	rs134657251	9.72e-16	1.20668
3:54108460:54109332:clu_45874_NA	rs110376483	9.73e-16	-1.08558
10:38213274:38215931:clu_1333_NA	rs110396177	9.8e-16	-1.13735
29:42246980:42247603:clu_6482_NA	rs110393785	1.03e-15	-1.07816
7:62366708:62372129:clu_15417_NA	rs137312952	1.03e-15	-1.10952
11:98806882:98807235:clu_59097_NA	rs135108357	1.06e-15	1.57873
16:727230:728480:clu_59972_NA	rs109643621	1.21e-15	1.03935
18:1762307:1762567:clu_51736_NA	rs136396663	1.25e-15	1.1495
18:1762307:1762567:clu_51736_NA	rs110921637	1.25e-15	1.1495
29:42246980:42247603:clu_6482_NA	rs43174976	1.25e-15	-1.07703
13:64784087:64784366:clu_40336_NA	rs110042294	1.32e-15	1.81431
22:59836578:59837048:clu_10228_NA	rs41638493	1.32e-15	1.27359
7:5574054:5576995:clu_12807_NA	rs41655676	1.32e-15	1.11307
16:28450006:28453334:clu_60404_NA	rs135680687	1.37e-15	-0.917969
7:96164212:96165106:clu_15805_NA	rs109298882	1.38e-15	0.895016
23:28501040:28501548:clu_28014_NA	rs41587547	1.39e-15	1.45274
14:8566317:8570440:clu_35697_NA	rs109937736	1.41e-15	1.13406
1:144153827:144154294:clu_30915_NA	rs109206160	1.45e-15	-1.06997
10:64967900:64970340:clu_1989_NA	rs109434568	1.47e-15	-1.14224
4:106102140:106105804:clu_12016_NA	rs29011127	1.49e-15	1.08471
4:106102140:106105804:clu_12016_NA	rs41591555	1.49e-15	1.08471
23:50541222:50551405:clu_28580_NA	rs108961001	1.5e-15	-1.15994
13:45099586:45100565:clu_39456_NA	rs110143481	1.51e-15	1.14969
16:30489946:30491870:clu_60509_NA	rs42399657	1.62e-15	1.4832
7:96189859:96190552:clu_15815_NA	rs136572376	1.66e-15	-1.11344
10:43699445:43699852:clu_1456_NA	rs109705002	1.67e-15	1.00327
7:96312341:96313134:clu_15822_NA	rs109244406	1.7e-15	-0.977096
21:58685604:58687499:clu_26297_NA	rs211252787	1.76e-15	-1.13279
5:69684147:69686636:clu_20287_NA	rs109502933	1.76e-15	1.04381
13:17828745:17832508:clu_38871_NA	rs110245258	1.79e-15	-0.951395
16:75593657:75595811:clu_61932_NA	rs41634826	1.82e-15	-1.2174
10:19138642:19139656:clu_456_NA	rs109872173	1.83e-15	1.05183
5:69684147:69686636:clu_20287_NA	rs110089360	1.83e-15	0.930901
19:40014155:40014224:clu_33551_NA	rs136929259	1.9e-15	-1.16121
16:41514100:41516747:clu_60756_NA	rs42686838	1.97e-15	0.809044
22:16629901:16631107:clu_8800_NA	rs43115704	1.97e-15	1.15331
1:64425218:64430841:clu_29322_NA	rs109085986	1.98e-15	1.26433
11:87940705:87941230:clu_58776_NA	rs137487164	2.07e-15	1.17673
4:106102140:106105804:clu_12016_NA	rs136327894	2.07e-15	1.06785
16:28450006:28453334:clu_60404_NA	rs110299722	2.13e-15	-0.942711
4:113276515:113287364:clu_12234_NA	rs42891395	2.2e-15	1.43325
16:63860198:63863698:clu_61612_NA	rs43141983	2.21e-15	1.26362
17:55384210:55385817:clu_63163_NA	rs109239291	2.21e-15	1.68367
6:44706278:44717652:clu_47964_NA	rs137057195	2.22e-15	1.44087
23:28620518:28723145:clu_27930_NA	rs134975091	2.25e-15	-0.967763
5:69684147:69686636:clu_20287_NA	rs133916965	2.33e-15	1.04447
3:26910882:26918643:clu_45262_NA	rs109471376	2.35e-15	-1.21839
21:67783286:67783884:clu_26534_NA	rs134114026	2.48e-15	1.34141
21:67783286:67783884:clu_26534_NA	rs134114026	2.48e-15	1.34141
21:67783286:67783884:clu_26534_NA	rs134114026	2.48e-15	1.34141
21:67783286:67783884:clu_26534_NA	rs134114026	2.48e-15	1.34141
23:48817020:48832169:clu_28538_NA	rs42038125	2.49e-15	0.715121
10:43699445:43699852:clu_1456_NA	rs42532429	2.53e-15	0.980129
6:111037519:111044125:clu_48934_NA	rs136598368	2.57e-15	1.0409
11:105446472:105450176:clu_59709_NA	rs109844340	2.61e-15	1.03729
1:19228515:19228918:clu_28919_NA	rs109453889	2.7e-15	1.04624
2:118259252:118264139:clu_24089_NA	rs135677447	2.72e-15	1.11809
13:45099586:45100565:clu_39456_NA	rs109631491	2.8e-15	1.23905
16:41514100:41516747:clu_60756_NA	rs110383863	2.83e-15	0.781935
25:7531046:7533383:clu_49933_NA	rs136359622	2.9e-15	1.16512
10:20866552:20867245:clu_529_NA	rs134685233	2.91e-15	-1.08115
7:96312341:96313134:clu_15822_NA	rs110911016	3.05e-15	-1.04246
25:3612469:3613425:clu_49845_NA	rs109064423	3.07e-15	1.15676
13:17828745:17832508:clu_38871_NA	rs41602500	3.1e-15	-0.936985
2:118259252:118264139:clu_24089_NA	rs110748856	3.13e-15	-1.04761
6:91883203:91884537:clu_48628_NA	rs42825438	3.18e-15	1.09115
13:53220335:53220509:clu_39708_NA	rs42388964	3.24e-15	1.12467
4:92902184:92902868:clu_11636_NA	rs41603664	3.24e-15	0.802003
4:92902184:92902868:clu_11636_NA	rs110177966	3.24e-15	0.802003
4:92902184:92902868:clu_11636_NA	rs110611970	3.24e-15	0.802003
4:113113569:113120426:clu_12225_NA	rs109792447	3.53e-15	1.11942
5:99953528:99954935:clu_20910_NA	rs134153779	3.63e-15	1.20578
4:51496278:51498816:clu_11050_NA	rs109109245	3.75e-15	1.03857
2:118259252:118264139:clu_24089_NA	rs135087944	3.97e-15	1.0899
14:34294874:34296878:clu_36136_NA	rs135432794	4.05e-15	1.13035
14:34294874:34296878:clu_36136_NA	rs137302263	4.05e-15	1.13035
23:7142895:7166040:clu_26799_NA	rs109129712	4.11e-15	1.2362
25:3033010:3048608:clu_49806_NA	rs110847276	4.22e-15	-0.73859
22:16651414:16651512:clu_8803_NA	rs41997294	4.28e-15	1.06099
22:16651414:16651512:clu_8803_NA	rs41997312	4.28e-15	1.06099
5:74926067:74926330:clu_20445_NA	rs109353034	4.3e-15	-0.907416
19:42484297:42491608:clu_33749_NA	rs134726990	4.37e-15	1.10862
5:45166658:45170520:clu_19517_NA	rs110597824	4.41e-15	1.0844
21:58685604:58687499:clu_26297_NA	rs134156595	4.51e-15	-1.11131
10:43699445:43699852:clu_1456_NA	rs133023850	4.55e-15	1.01263
2:21689788:21691060:clu_22621_NA	rs137696857	5.54e-15	1.05708
1:64425218:64430841:clu_29322_NA	rs42910723	5.59e-15	1.15095
7:96164212:96165106:clu_15805_NA	rs109244406	5.6e-15	0.851199
13:17805423:17805586:clu_38867_NA	rs110026817	5.83e-15	1.04097
13:17805423:17805586:clu_38867_NA	rs134696281	5.83e-15	1.04097
22:50692637:50693466:clu_9642_NA	rs135020331	5.92e-15	1.07834
5:74926067:74926330:clu_20445_NA	rs29027241	6.06e-15	-1.17749
3:17103032:17103308:clu_44836_NA	rs29015763	6.07e-15	1.09807
2:118259252:118264139:clu_24089_NA	rs41646054	6.1e-15	1.08649
23:7173796:7174150:clu_26810_NA	rs109129712	6.24e-15	-1.31384
13:17828745:17832508:clu_38871_NA	rs110026817	6.28e-15	-0.930152
13:17828745:17832508:clu_38871_NA	rs134696281	6.28e-15	-0.930152
21:34835392:34835728:clu_25893_NA	rs110076064	6.32e-15	-1.32288
21:34835392:34835728:clu_25893_NA	rs109435935	6.32e-15	-1.32288
21:34835392:34835728:clu_25893_NA	rs133415092	6.32e-15	-1.32288
21:34835392:34835728:clu_25893_NA	rs134360044	6.32e-15	-1.32288
2:107534515:107535327:clu_23986_NA	rs109405395	7.16e-15	1.17025
19:55022348:55023863:clu_34773_NA	rs41922081	7.27e-15	-1.1913
9:86943600:86945449:clu_4148_NA	rs43166596	7.48e-15	-1.03292
7:96312341:96313134:clu_15822_NA	rs136572376	7.98e-15	-1.01451
21:66942536:66942708:clu_26488_NA	rs136984598	8e-15	-1.03021
21:66942536:66942708:clu_26488_NA	rs135079374	8e-15	-1.03021
16:28450006:28453334:clu_60404_NA	rs133094386	8.09e-15	-0.883885
10:64967900:64970340:clu_1989_NA	rs137781454	8.27e-15	-1.1362
5:115305564:115306963:clu_21933_NA	rs110686515	8.38e-15	-1.13554
7:96312341:96313134:clu_15822_NA	rs132707186	8.48e-15	-1.025
10:37871277:37872101:clu_1291_NA	rs109865674	8.89e-15	1.35883
25:2286252:2286403:clu_49656_NA	rs17870458	8.9e-15	-1.33904
25:2286252:2286403:clu_49656_NA	rs109161367	8.9e-15	-1.33904
19:55022348:55023863:clu_34773_NA	rs41919813	9.34e-15	-1.19186
1:19228515:19228918:clu_28919_NA	rs136846054	9.37e-15	1.03618
7:96164212:96165106:clu_15805_NA	rs109504813	9.44e-15	0.863636
7:96164212:96165106:clu_15805_NA	rs135811099	9.47e-15	0.927717
6:88924418:88924717:clu_48543_NA	rs109568702	9.86e-15	-1.09585
11:6608419:6611071:clu_56827_NA	rs136632189	9.98e-15	-0.863994
4:113113569:113120426:clu_12225_NA	rs42744905	1e-14	1.05931
25:24795462:24796464:clu_50389_NA	rs133521612	1.02e-14	-0.962661
5:74926067:74926330:clu_20445_NA	rs134027770	1.05e-14	-1.0714
11:87940705:87941230:clu_58776_NA	rs109611679	1.06e-14	1.06718
7:96189859:96190552:clu_15815_NA	rs135682399	1.06e-14	-1.07135
22:52528584:52529071:clu_9905_NA	rs43003808	1.1e-14	-0.944628
4:113276515:113287364:clu_12234_NA	rs135331868	1.1e-14	1.43949
17:6718615:6720648:clu_62248_NA	rs41835072	1.11e-14	-0.991046
3:12134650:12135408:clu_44382_NA	rs133820501	1.12e-14	1.81471
3:12134650:12135408:clu_44382_NA	rs29010540	1.12e-14	1.81471
3:12134650:12135408:clu_44382_NA	rs133171228	1.12e-14	1.81471
24:33093840:33095573:clu_4981_NA	rs133735550	1.14e-14	-1.25644
15:3259198:3259475:clu_16004_NA	rs41582710	1.15e-14	-1.07034
13:53220335:53220509:clu_39708_NA	rs109757486	1.17e-14	1.14487
21:58685604:58687499:clu_26297_NA	rs132984115	1.23e-14	-1.11541
26:44057559:44059514:clu_65497_NA	rs109295330	1.25e-14	-0.885469
23:32983010:32987127:clu_28261_NA	rs135676444	1.27e-14	-1.13391
5:69684147:69686636:clu_20287_NA	rs134030824	1.28e-14	1.013
23:27198746:27200767:clu_27626_NA	rs136863147	1.3e-14	-0.959644
22:50240705:50241181:clu_9561_NA	rs42016921	1.35e-14	-0.97113
29:36097426:36099852:clu_6126_NA	rs109861005	1.35e-14	1.23124
29:40008215:40011081:clu_6237_NA	rs109068827	1.37e-14	-1.00314
14:61069501:61070966:clu_36261_NA	rs41741660	1.39e-14	-1.05718
5:74354768:74356227:clu_20392_NA	rs136940661	1.4e-14	-1.23734
5:74354768:74356227:clu_20392_NA	rs109176587	1.4e-14	-1.23734
19:49768695:49772711:clu_34337_NA	rs41636871	1.41e-14	-1.13496
21:66942536:66942708:clu_26488_NA	rs137456775	1.42e-14	-1.06217
25:7531046:7533383:clu_49933_NA	rs110739737	1.42e-14	1.10546
29:41147771:41149109:clu_6445_NA	rs135753733	1.52e-14	0.9879
21:67821219:67821810:clu_26534_NA	rs134114026	1.53e-14	-1.30644
10:26401781:26412851:clu_853_NA	rs41584743	1.57e-14	0.990072
9:15363395:15365521:clu_3057_NA	rs42691947	1.59e-14	1.4083
9:15363395:15365521:clu_3057_NA	rs29009707	1.59e-14	1.4083
9:15363395:15365521:clu_3057_NA	rs109995399	1.59e-14	1.4083
13:18362651:18363997:clu_38914_NA	rs109870524	1.64e-14	1.66209
4:113314356:113314859:clu_12235_NA	rs41623164	1.7e-14	1.10572
1:117515835:117537196:clu_30330_NA	rs41601104	1.72e-14	0.993251
3:14238724:14238886:clu_44483_NA	rs109465995	1.72e-14	1.22971
10:20866552:20867245:clu_529_NA	rs109466582	1.73e-14	-1.07104
10:20866552:20867245:clu_529_NA	rs109184250	1.73e-14	-1.07104
21:60297434:60300578:clu_26335_NA	rs109280744	1.77e-14	-0.959607
17:72434756:72438993:clu_64139_NA	rs110924327	1.81e-14	-0.819531
21:60297434:60300578:clu_26335_NA	rs110503732	1.91e-14	0.964302
29:44641737:44641807:clu_6923_NA	rs109409466	1.93e-14	-0.963939
13:38843808:38845439:clu_39294_NA	rs41682919	1.95e-14	1.26048
17:46285495:46286683:clu_62764_NA	rs136881234	1.98e-14	-1.02545
29:50594014:50595184:clu_7353_NA	rs109672088	2e-14	1.02082
16:21808712:21865219:clu_60257_NA	rs110576754	2.01e-14	-0.978436
18:46799998:46800980:clu_53310_NA	rs109266145	2.02e-14	0.996919
23:27908759:27909744:clu_27865_NA	rs109970530	2.02e-14	-0.997986
7:15287845:15288833:clu_13413_NA	rs110711866	2.15e-14	1.13957
4:98891192:98897986:clu_11771_NA	rs41647899	2.28e-14	-1.00207
13:17805423:17805586:clu_38867_NA	rs110245258	2.29e-14	1.03456
11:106270471:106270687:clu_59875_NA	rs137137301	2.31e-14	1.28918
1:70619213:70619972:clu_29546_NA	rs109185701	2.54e-14	1.31283
2:131993039:131995788:clu_24804_NA	rs135008022	2.54e-14	-1.02208
22:16629901:16631107:clu_8800_NA	rs109417181	2.59e-14	1.03806
18:16977079:16982022:clu_52310_NA	rs41257267	2.6e-14	1.36747
5:75354957:75357245:clu_20459_NA	rs136628963	2.65e-14	-0.960108
7:19321465:19324162:clu_13911_NA	rs41591994	2.7e-14	-1.17022
5:115305564:115306963:clu_21933_NA	rs136331967	2.73e-14	-1.13485
6:22214673:22214791:clu_47754_NA	rs109383483	2.77e-14	1.02535
18:1738360:1738721:clu_51739_NA	rs133810089	2.91e-14	0.963929
7:3874077:3896476:clu_12593_NA	rs134501835	2.95e-14	-1.01586
3:57148213:57153456:clu_45949_NA	rs29020505	2.99e-14	-0.966088
4:111759034:111784787:clu_12107_NA	rs109265613	3.15e-14	-0.938509
18:53116013:53116793:clu_53971_NA	rs108993234	3.17e-14	1.20585
3:54426769:54428169:clu_45874_NA	rs137162936	3.23e-14	1.0112
3:54426769:54428169:clu_45874_NA	rs137014999	3.23e-14	1.0112
3:54426769:54428169:clu_45874_NA	rs41576211	3.23e-14	1.0112
3:54426769:54428169:clu_45874_NA	rs134329557	3.23e-14	1.0112
3:54426769:54428169:clu_45874_NA	rs109733519	3.23e-14	1.0112
3:54593542:54626729:clu_45908_NA	rs109539444	3.24e-14	-1.32163
3:54593542:54626729:clu_45908_NA	rs132906464	3.24e-14	-1.32163
3:54593542:54626729:clu_45908_NA	rs134943529	3.24e-14	-1.32163
3:54593542:54626729:clu_45908_NA	rs135922986	3.24e-14	-1.32163
3:54593542:54626729:clu_45908_NA	rs110947852	3.24e-14	-1.32163
3:54593542:54626729:clu_45908_NA	rs109636815	3.24e-14	-1.32163
17:18337023:18340362:clu_62439_NA	rs110653224	3.27e-14	0.868398
18:57640467:57667552:clu_54495_NA	rs41891225	3.29e-14	1.49991
18:57640467:57667552:clu_54495_NA	rs110394347	3.29e-14	1.49991
2:131993039:131995788:clu_24804_NA	rs109889085	3.3e-14	-1.07533
16:28450006:28453334:clu_60404_NA	rs29009864	3.32e-14	-0.901496
2:131993039:131995788:clu_24804_NA	rs133634229	3.38e-14	-1.03545
7:96189859:96190552:clu_15815_NA	rs109804679	3.41e-14	-1.08005
10:88782420:88784341:clu_2758_NA	rs41654591	3.52e-14	1.21484
18:46799998:46800980:clu_53310_NA	rs29012868	3.52e-14	0.875943
18:46799998:46800980:clu_53310_NA	rs29012867	3.52e-14	0.875943
11:105446472:105450176:clu_59709_NA	rs133035037	3.59e-14	1.01521
14:61604907:61606211:clu_36278_NA	rs137369412	3.61e-14	-0.908805
21:66942536:66942708:clu_26488_NA	rs109014822	3.61e-14	-1.00835
28:33728039:33730615:clu_8152_NA	rs110366454	3.65e-14	0.922832
2:131993039:131995788:clu_24804_NA	rs109930222	3.77e-14	-1.05534
2:118259252:118264139:clu_24089_NA	rs136827069	3.78e-14	1.09617
2:79428351:79430098:clu_23302_NA	rs134556791	3.82e-14	-0.943443
2:79428351:79430098:clu_23302_NA	rs135975975	3.82e-14	-0.943443
2:79428351:79430098:clu_23302_NA	rs41663995	3.82e-14	-0.943443
21:64417251:64417472:clu_26388_NA	rs136202349	3.88e-14	1.00863
16:30489946:30491870:clu_60509_NA	rs135157629	4.07e-14	1.54265
5:74926067:74926330:clu_20445_NA	rs133444626	4.13e-14	-0.990228
23:28549355:28549777:clu_27928_NA	rs134207521	4.22e-14	-1.30743
23:28549355:28549777:clu_27928_NA	rs136950824	4.22e-14	-1.30743
5:74926067:74926330:clu_20445_NA	rs134404708	4.24e-14	-0.901069
3:19917826:19919658:clu_44972_NA	rs109532629	4.29e-14	1.06186
21:56140043:56173713:clu_26223_NA	rs41644546	4.4e-14	0.968211
23:17038274:17045168:clu_27418_NA	rs135186588	4.51e-14	1.03566
23:27830962:27945320:clu_27824_NA	rs110373141	4.61e-14	-0.979981
23:27830962:27945320:clu_27824_NA	rs110373141	4.61e-14	-0.979981
19:50123223:50124105:clu_34385_NA	rs137476056	4.65e-14	1.29484
19:50123223:50124105:clu_34385_NA	rs109400579	4.65e-14	1.29484
16:41238836:41263708:clu_60735_NA	rs137371400	4.77e-14	0.896119
7:96189859:96190552:clu_15815_NA	rs110911016	5.03e-14	-1.08995
16:41514100:41516747:clu_60756_NA	rs134555565	5.11e-14	0.792873
19:36007412:36017878:clu_33270_NA	rs42624381	5.11e-14	-1.00516
22:59836578:59837048:clu_10228_NA	rs42834290	5.19e-14	1.21161
26:44057559:44059514:clu_65497_NA	rs110005104	5.19e-14	-0.877197
18:2744454:2785175:clu_51813_NA	rs41857003	5.2e-14	1.15171
22:52528584:52529071:clu_9905_NA	rs42018795	5.26e-14	-0.947617
22:52528584:52529071:clu_9905_NA	rs135822625	5.26e-14	-0.947617
3:2061251:2061481:clu_44149_NA	rs110354358	5.34e-14	-1.14485
1:64425218:64430841:clu_29322_NA	rs134677131	5.35e-14	1.19068
2:112906410:112906537:clu_24039_NA	rs137642366	5.41e-14	-1.16026
3:54108460:54109332:clu_45874_NA	rs137162936	5.47e-14	-1.04935
3:54108460:54109332:clu_45874_NA	rs137014999	5.47e-14	-1.04935
3:54108460:54109332:clu_45874_NA	rs41576211	5.47e-14	-1.04935
3:54108460:54109332:clu_45874_NA	rs134329557	5.47e-14	-1.04935
3:54108460:54109332:clu_45874_NA	rs109733519	5.47e-14	-1.04935
6:97658825:97658968:clu_48698_NA	rs41575884	5.49e-14	-0.997753
19:54500007:54504753:clu_34760_NA	rs109206403	5.63e-14	1.01925
2:131993039:131995788:clu_24804_NA	rs109813430	5.67e-14	-1.02908
2:131993039:131995788:clu_24804_NA	rs133077914	5.67e-14	-1.02908
1:19228515:19228918:clu_28919_NA	rs136940878	5.71e-14	1.08685
1:152632299:152632301:clu_31238_NA	rs109417214	5.8e-14	1.1657
23:27908759:27957110:clu_27865_NA	rs110373141	5.87e-14	0.999822
23:27908759:27957110:clu_27865_NA	rs110373141	5.87e-14	0.999822
11:100267361:100273469:clu_59312_NA	rs136654728	5.88e-14	1.39225
8:59919396:59919906:clu_41778_NA	rs110434588	5.99e-14	1.00065
1:46013726:46016776:clu_29080_NA	rs136084633	6.07e-14	1.18838
26:14971015:15020139:clu_64549_NA	rs134906782	6.09e-14	1.87889
18:16977079:16982022:clu_52310_NA	rs135529461	6.22e-14	1.35998
18:16977079:16982022:clu_52310_NA	rs110787553	6.22e-14	1.35998
29:41025674:41027516:clu_6410_NA	rs42188241	6.35e-14	-0.944158
29:41025674:41027516:clu_6410_NA	rs42188241	6.35e-14	-0.944158
23:28549183:28721165:clu_27933_NA	rs110377572	6.39e-14	-1.01087
23:28549183:28721165:clu_27933_NA	rs110377572	6.39e-14	-1.01087
17:72434756:72438993:clu_64139_NA	rs135857726	6.4e-14	-0.817668
14:61069501:61070966:clu_36261_NA	rs29010230	6.45e-14	-1.03172
21:64417251:64417472:clu_26388_NA	rs132702096	6.47e-14	1.02785
13:53457889:53462430:clu_39715_NA	rs134665552	6.56e-14	-1.06592
5:28505568:28506550:clu_19062_NA	rs109223185	6.73e-14	-0.782098
5:75354957:75357245:clu_20459_NA	rs110618422	6.88e-14	-0.97232
23:28525568:28665069:clu_27928_NA	rs134207521	6.91e-14	-1.38585
23:28525568:28665069:clu_27928_NA	rs136950824	6.91e-14	-1.38585
23:28525568:28665069:clu_27928_NA	rs134207521	6.91e-14	-1.38585
23:28525568:28665069:clu_27928_NA	rs136950824	6.91e-14	-1.38585
11:82956929:82957139:clu_58662_NA	rs109595804	6.92e-14	1.30307
11:82956929:82957139:clu_58662_NA	rs133570990	6.92e-14	1.30307
11:82956929:82957139:clu_58662_NA	rs110814508	6.92e-14	1.30307
26:39633621:39648341:clu_65374_NA	rs109300887	6.94e-14	-1.13007
29:36097426:36099852:clu_6126_NA	rs135066388	6.94e-14	1.09475
16:71127690:71129580:clu_61817_NA	rs110939175	6.95e-14	-1.11842
5:100105882:100108364:clu_20928_NA	rs136091395	6.98e-14	1.52946
18:48124160:48124244:clu_53417_NA	rs41884236	7.01e-14	-0.977604
9:60188159:60222212:clu_3594_NA	rs110485059	7.02e-14	1.19703
2:107534515:107535327:clu_23986_NA	rs42432615	7.11e-14	1.17508
21:66942536:66942708:clu_26488_NA	rs29027629	7.27e-14	-0.894823
11:106130787:106130886:clu_59821_NA	rs135951620	7.28e-14	1.04147
23:27874136:27874253:clu_27825_NA	rs464357984	7.35e-14	1.05672
13:61604807:61608017:clu_40141_NA	rs109702299	7.39e-14	-1.01257
11:106130787:106130886:clu_59821_NA	rs135774874	7.57e-14	1.07138
11:106130787:106130886:clu_59821_NA	rs132694093	7.57e-14	1.07138
19:50123223:50124105:clu_34385_NA	rs41572957	7.61e-14	1.29246
19:50123223:50124105:clu_34385_NA	rs41636873	7.61e-14	1.29246
23:27908759:27957110:clu_27865_NA	rs109970530	7.67e-14	-0.959824
23:27908759:27957110:clu_27865_NA	rs109970530	7.67e-14	-0.959824
12:20347274:20370858:clu_55422_NA	rs110834340	7.77e-14	-0.98345
16:37030474:37031296:clu_60618_NA	rs41802941	7.95e-14	-1.02515
5:74434407:74434917:clu_20397_NA	rs136935959	7.95e-14	1.22168
13:53431764:53506434:clu_39716_NA	rs137208034	8e-14	1.03866
23:17146009:17146840:clu_27448_NA	rs111001081	8e-14	1.00497
25:2505118:2524628:clu_49715_NA	rs133852166	8.02e-14	1.12474
7:96164212:96165106:clu_15805_NA	rs109078014	8.05e-14	0.848517
7:96164212:96165106:clu_15805_NA	rs133461365	8.05e-14	0.848517
7:96312341:96313134:clu_15822_NA	rs109131068	8.32e-14	-0.938891
18:57502979:57504715:clu_54469_NA	rs137665310	8.44e-14	1.55298
16:37030474:37031296:clu_60618_NA	rs108999130	8.61e-14	-1.00172
18:57579227:57579467:clu_54473_NA	rs41892940	8.82e-14	-1.21483
18:57579227:57579467:clu_54473_NA	rs109012807	8.82e-14	-1.21483
7:39240785:39242199:clu_14549_NA	rs109150599	8.85e-14	-1.15387
7:39240785:39242199:clu_14549_NA	rs134386096	8.85e-14	-1.15387
13:35255021:35256296:clu_39212_NA	rs109217379	8.94e-14	0.972192
13:35255021:35256296:clu_39212_NA	rs42582024	8.94e-14	0.972192
5:78277389:78287770:clu_20538_NA	rs108979033	8.98e-14	-0.821345
5:74926067:74926330:clu_20445_NA	rs109503857	9e-14	-0.957546
2:125937699:125937868:clu_24462_NA	rs137837304	9.4e-14	1.12758
14:61069501:61070966:clu_36261_NA	rs42203161	9.46e-14	-1.0043
23:28501040:28501548:clu_28014_NA	rs41587543	9.55e-14	1.46366
1:117515835:117537196:clu_30330_NA	rs136151137	9.69e-14	0.977691
10:43699445:43699852:clu_1456_NA	rs134188314	9.71e-14	-0.978786
2:44625261:44627860:clu_23024_NA	rs135400702	9.81e-14	-1.04629
16:30489946:30491870:clu_60509_NA	rs41623603	1.02e-13	1.14924
16:41238836:41263708:clu_60735_NA	rs110892583	1.03e-13	-0.850192
11:73867210:73887509:clu_58464_NA	rs134870898	1.05e-13	1.22032
22:1782909:1785308:clu_8368_NA	rs42769474	1.06e-13	-1.21049
9:96044436:96045389:clu_4401_NA	rs29020464	1.08e-13	1.04068
11:71012078:71012325:clu_58262_NA	rs134708593	1.09e-13	-0.893845
11:71012078:71012325:clu_58262_NA	rs133095529	1.09e-13	-0.893845
18:51405292:51406255:clu_53787_NA	rs41635814	1.09e-13	1.03817
21:58685604:58687499:clu_26297_NA	rs135401680	1.1e-13	-1.10529
23:28666972:28724201:clu_27937_NA	rs137748736	1.15e-13	0.873568
5:1511626:1513197:clu_18598_NA	rs42251493	1.16e-13	0.984016
5:28505568:28506550:clu_19062_NA	rs110806749	1.21e-13	-0.802783
5:28505568:28506550:clu_19062_NA	rs135044759	1.21e-13	-0.802783
13:72184542:72194337:clu_40581_NA	rs110393795	1.22e-13	1.20804
1:72877586:72878997:clu_29629_NA	rs110062229	1.26e-13	1.04367
6:106505389:106511604:clu_48887_NA	rs134167275	1.29e-13	-0.788243
23:28550275:28723145:clu_27930_NA	rs109049232	1.34e-13	-0.989915
23:28550275:28723145:clu_27930_NA	rs109049232	1.34e-13	-0.989915
21:66942536:66942708:clu_26488_NA	rs41637825	1.35e-13	-1.0266
9:28751246:28751348:clu_3193_NA	rs109792679	1.35e-13	-1.11293
10:8608051:8613183:clu_158_NA	rs136933939	1.36e-13	-1.21669
14:37256787:37272722:clu_36171_NA	rs133049723	1.36e-13	1.20472
5:51169875:51170278:clu_19670_NA	rs137313948	1.37e-13	0.920932
23:10395004:10395467:clu_27106_NA	rs41257302	1.4e-13	1.17885
11:105446472:105450176:clu_59709_NA	rs109883989	1.46e-13	1.00909
23:28057889:28057999:clu_27829_NA	rs109049232	1.47e-13	1.00253
2:125937699:125937868:clu_24462_NA	rs134497617	1.48e-13	1.22851
4:92902184:92902868:clu_11636_NA	rs110859133	1.5e-13	0.827883
17:6718615:6720648:clu_62248_NA	rs42503247	1.53e-13	-0.929146
22:16629901:16631107:clu_8800_NA	rs41997294	1.56e-13	1.05382
22:16629901:16631107:clu_8800_NA	rs41997312	1.56e-13	1.05382
3:19917826:19919658:clu_44972_NA	rs110242487	1.58e-13	1.03324
18:53116013:53116793:clu_53971_NA	rs134058193	1.61e-13	1.02069
23:28722121:28723145:clu_27930_NA	rs132910108	1.65e-13	1.09591
7:43560531:43561224:clu_14723_NA	rs109226933	1.73e-13	1.14131
11:82956929:82957139:clu_58662_NA	rs110454428	1.74e-13	1.33084
11:82956929:82957139:clu_58662_NA	rs29026528	1.74e-13	1.33084
11:82956929:82957139:clu_58662_NA	rs109540249	1.74e-13	1.33084
4:112868361:112873340:clu_12177_NA	rs110328525	1.74e-13	0.926361
2:79428351:79430098:clu_23302_NA	rs109798660	1.77e-13	-0.925316
14:8566317:8570440:clu_35697_NA	rs109788418	1.79e-13	1.02742
21:66942536:66942708:clu_26488_NA	rs41581341	1.81e-13	-1.02975
13:74847314:74848059:clu_40732_NA	rs41711496	1.92e-13	0.843758
5:102123244:102126806:clu_21034_NA	rs43171777	1.93e-13	1.06734
2:118259252:118264139:clu_24089_NA	rs109931137	1.94e-13	1.022
2:118259252:118264139:clu_24089_NA	rs41661711	1.94e-13	1.022
3:54426769:54428169:clu_45874_NA	rs136784524	1.95e-13	1.03736
23:7588868:7589547:clu_26890_NA	rs110563751	1.99e-13	0.909976
5:115305564:115306963:clu_21933_NA	rs136302236	1.99e-13	-1.04502
6:22214673:22214791:clu_47754_NA	rs137445936	2.06e-13	1.07844
29:50562372:50562807:clu_7335_NA	rs110848187	2.08e-13	-1.02361
29:41867701:41872694:clu_6455_NA	rs43174976	2.08e-13	-0.925343
21:66942536:66942708:clu_26488_NA	rs109793486	2.09e-13	-1.00011
23:28666230:28723145:clu_27930_NA	rs110182825	2.09e-13	-0.908657
20:71902994:71903326:clu_44047_NA	rs134596536	2.13e-13	-1.04162
29:41867701:41872694:clu_6455_NA	rs110393785	2.18e-13	-0.924047
17:44195584:44199256:clu_62645_NA	rs110561754	2.2e-13	0.859049
1:146339482:146341267:clu_31074_NA	rs41602408	2.22e-13	-1.01145
1:146339482:146341267:clu_31074_NA	rs137351074	2.22e-13	-1.01145
8:75732517:75734657:clu_42226_NA	rs137545651	2.22e-13	-1.27392
23:28549355:28549777:clu_27928_NA	rs110769723	2.24e-13	-1.2865
9:60188159:60222212:clu_3594_NA	rs41661087	2.25e-13	1.24992
5:74926067:74926330:clu_20445_NA	rs136628963	2.27e-13	-0.928395
5:67626032:67626379:clu_20219_NA	rs109284472	2.33e-13	1.27468
5:67626032:67626379:clu_20219_NA	rs29019962	2.33e-13	1.27468
5:67626032:67626379:clu_20219_NA	rs41665955	2.33e-13	1.27468
10:22207732:22208235:clu_722_NA	rs110710907	2.34e-13	0.958293
4:113314356:113314859:clu_12235_NA	rs42920041	2.36e-13	-1.16053
3:54108460:54109332:clu_45874_NA	rs110765828	2.39e-13	-1.0686
3:54108460:54109332:clu_45874_NA	rs133927200	2.39e-13	-1.0686
7:43560531:43561224:clu_14723_NA	rs42754450	2.39e-13	1.13758
7:43560531:43561224:clu_14723_NA	rs110795951	2.39e-13	1.13758
5:74283441:74335058:clu_20386_NA	rs109540378	2.44e-13	1.51439
5:74283441:74335058:clu_20386_NA	rs109442345	2.44e-13	1.51439
5:74283441:74335058:clu_20386_NA	rs110346584	2.44e-13	1.51439
7:96312341:96313134:clu_15822_NA	rs109504813	2.5e-13	-0.941005
9:95121096:95122928:clu_4361_NA	rs109918813	2.51e-13	1.28146
2:131993039:131995788:clu_24804_NA	rs109823899	2.54e-13	-1.07005
2:131993039:131995788:clu_24804_NA	rs135923777	2.55e-13	-1.00011
11:100436878:100442559:clu_59327_NA	rs110801396	2.59e-13	-1.01386
6:106505389:106511604:clu_48887_NA	rs42325536	2.7e-13	-0.802595
7:39240785:39242199:clu_14549_NA	rs41801185	2.73e-13	-1.17707
15:77121570:77122933:clu_17576_NA	rs17870648	2.74e-13	1.04772
26:40020379:40021276:clu_65403_NA	rs110935890	2.74e-13	1.20275
5:74926067:74926330:clu_20445_NA	rs137785235	2.76e-13	-0.869859
22:59836578:59837048:clu_10228_NA	rs134941349	2.9e-13	1.01545
23:27529273:27531195:clu_27741_NA	rs109318615	2.91e-13	0.970745
2:79428351:79430098:clu_23302_NA	rs137766205	2.93e-13	-0.921111
2:79428351:79430098:clu_23302_NA	rs110858226	2.93e-13	-0.921111
2:79428351:79430098:clu_23302_NA	rs137548200	2.93e-13	-0.921111
7:96189859:96190552:clu_15815_NA	rs137421697	2.97e-13	-1.07879
21:28825975:28827945:clu_25685_NA	rs110709229	2.98e-13	1.05183
7:96189859:96190552:clu_15815_NA	rs135049475	3.03e-13	-1.0047
27:26264828:26273720:clu_18198_NA	rs110879212	3.04e-13	0.977345
27:26264828:26273720:clu_18198_NA	rs134310884	3.04e-13	0.977345
11:106130787:106130886:clu_59821_NA	rs110213339	3.05e-13	1.01155
16:28450006:28453334:clu_60404_NA	rs110730176	3.13e-13	0.958733
25:37784328:37785101:clu_51384_NA	rs133673338	3.14e-13	-0.908784
21:28825975:28827945:clu_25685_NA	rs110088820	3.16e-13	1.05204
19:27779327:27780215:clu_32847_NA	rs41641011	3.18e-13	1.09238
16:28450006:28453334:clu_60404_NA	rs135100972	3.19e-13	0.938493
17:72711808:72712531:clu_64148_NA	rs110881799	3.22e-13	-0.894553
18:1738360:1738721:clu_51739_NA	rs133185198	3.22e-13	0.941584
7:96164212:96165106:clu_15805_NA	rs133275236	3.24e-13	0.882475
4:92902184:92902868:clu_11636_NA	rs109229018	3.25e-13	-0.820661
4:92902184:92902868:clu_11636_NA	rs109738522	3.25e-13	-0.820661
17:63611155:63611335:clu_63538_NA	rs41854112	3.26e-13	0.950727
19:56118107:56125943:clu_34979_NA	rs109806308	3.27e-13	-1.08932
5:30717848:30718850:clu_19241_NA	rs136783724	3.32e-13	-0.940729
13:53431764:53506434:clu_39716_NA	rs110789783	3.37e-13	0.99175
20:62529246:62540954:clu_43875_NA	rs109005752	3.37e-13	1.05907
2:118259252:118264139:clu_24089_NA	rs110344741	3.42e-13	-1.02574
21:66942536:66942708:clu_26488_NA	rs110944544	3.48e-13	-1.00759
18:58098077:58099160:clu_54525_NA	rs134186872	3.5e-13	0.988102
13:53431764:53506434:clu_39716_NA	rs42387318	3.51e-13	1.06938
3:16133179:16134509:clu_44715_NA	rs109155222	3.51e-13	-0.957697
3:19917826:19919658:clu_44972_NA	rs133881039	3.55e-13	1.04082
21:56140043:56173713:clu_26223_NA	rs110260085	3.58e-13	1.02397
2:79428351:79430098:clu_23302_NA	rs134911740	3.59e-13	-0.927763
5:74434407:74434917:clu_20397_NA	rs136940661	3.61e-13	1.23092
5:74434407:74434917:clu_20397_NA	rs109176587	3.61e-13	1.23092
25:26053087:26054676:clu_50451_NA	rs42074169	3.64e-13	1.32279
7:96312341:96313134:clu_15822_NA	rs110733539	3.7e-13	-1.01697
4:112868361:112873340:clu_12177_NA	rs110251452	3.71e-13	0.92062
5:74926067:74926330:clu_20445_NA	rs110618422	3.72e-13	-0.944869
24:492903:494024:clu_4686_NA	rs110877986	3.73e-13	-0.966615
4:46323122:46324230:clu_10906_NA	rs133112503	3.74e-13	1.29282
6:115810913:115811324:clu_49090_NA	rs109834254	3.77e-13	1.32266
18:56561406:56561784:clu_54406_NA	rs41892125	3.85e-13	1.14531
22:59836578:59837048:clu_10228_NA	rs110663356	3.87e-13	1.01317
3:57148213:57153456:clu_45949_NA	rs135673728	3.88e-13	-0.904512
15:53909363:53910861:clu_17145_NA	rs110706214	3.9e-13	0.921496
4:92925666:92929206:clu_11643_NA	rs41603664	3.98e-13	0.876484
4:92925666:92929206:clu_11643_NA	rs110177966	3.98e-13	0.876484
4:92925666:92929206:clu_11643_NA	rs110611970	3.98e-13	0.876484
4:113314356:113314859:clu_12235_NA	rs110492803	4.01e-13	-0.940063
22:16920486:16920617:clu_8854_NA	rs41998946	4.06e-13	1.08226
13:35255021:35256296:clu_39212_NA	rs109288044	4.19e-13	0.984634
13:51657311:51658474:clu_39623_NA	rs41696921	4.2e-13	-0.958493
13:51657311:51658474:clu_39623_NA	rs41691956	4.2e-13	-0.958493
13:51657311:51658474:clu_39623_NA	rs41691968	4.2e-13	-0.958493
23:25638021:25640079:clu_27610_NA	rs109342061	4.3e-13	1.79177
9:101304612:101304712:clu_4472_NA	rs109130397	4.31e-13	0.770963
5:78277389:78287770:clu_20538_NA	rs109118753	4.34e-13	-0.7982
13:18362651:18363997:clu_38914_NA	rs133129903	4.41e-13	1.62706
21:66942536:66942708:clu_26488_NA	rs109940206	4.43e-13	-0.969066
11:106130787:106130886:clu_59821_NA	rs110546069	4.47e-13	0.90328
12:22429337:22449536:clu_55487_NA	rs41623529	4.56e-13	1.02456
18:57640467:57640681:clu_54495_NA	rs134806140	4.65e-13	0.991033
3:99764501:99768277:clu_46550_NA	rs110198441	4.76e-13	0.952966
14:61604907:61606211:clu_36278_NA	rs135793405	4.77e-13	-0.864124
19:12903372:12904026:clu_31654_NA	rs110821925	4.85e-13	0.782989
6:22214673:22214791:clu_47754_NA	rs43097370	5.08e-13	1.00942
24:33109848:33111085:clu_4992_NA	rs133735550	5.12e-13	1.2531
7:96189859:96190552:clu_15815_NA	rs110733539	5.12e-13	-1.09277
6:22214673:22214791:clu_47754_NA	rs132929915	5.15e-13	1.04639
3:106612673:106614699:clu_46949_NA	rs109680424	5.21e-13	0.939527
2:95887187:95889084:clu_23650_NA	rs110119158	5.31e-13	1.18316
2:95887187:95889084:clu_23650_NA	rs110532783	5.31e-13	1.18316
20:71927363:71927695:clu_44047_NA	rs133518474	5.47e-13	1.07565
3:99764501:99768277:clu_46550_NA	rs134702920	5.63e-13	0.946521
7:96189859:96190552:clu_15815_NA	rs137217365	5.72e-13	-1.02319
21:58735644:58738106:clu_26309_NA	rs110704262	5.87e-13	-1.06755
15:53909363:53910861:clu_17145_NA	rs42745397	5.88e-13	0.912775
7:43560531:43561224:clu_14723_NA	rs109949463	5.9e-13	1.12078
7:43560531:43561224:clu_14723_NA	rs136286278	5.9e-13	1.12078
5:116605169:116605399:clu_21989_NA	rs134564482	5.94e-13	-1.38313
1:46013726:46016776:clu_29080_NA	rs41667890	6.15e-13	1.25214
19:48240322:48248887:clu_34229_NA	rs110681423	6.26e-13	1.42639
13:17805423:17805586:clu_38867_NA	rs41602500	6.31e-13	0.982876
3:54108460:54109332:clu_45874_NA	rs110703562	6.47e-13	-1.06971
7:96189859:96190552:clu_15815_NA	rs109244406	6.62e-13	-0.982377
20:71294782:71299240:clu_43961_NA	rs109207393	6.71e-13	-1.03804
20:71294782:71299240:clu_43961_NA	rs110147611	6.71e-13	-1.03804
20:71294782:71299240:clu_43961_NA	rs110353352	6.71e-13	-1.03804
20:71294782:71299240:clu_43961_NA	rs110445472	6.71e-13	-1.03804
20:71294782:71299240:clu_43961_NA	rs133698240	6.71e-13	-1.03804
20:71294782:71299240:clu_43961_NA	rs109309446	6.71e-13	-1.03804
20:71294782:71299240:clu_43961_NA	rs134122487	6.71e-13	-1.03804
20:71294782:71299240:clu_43961_NA	rs109584039	6.71e-13	-1.03804
20:71294782:71299240:clu_43961_NA	rs110448765	6.71e-13	-1.03804
20:71294782:71299240:clu_43961_NA	rs110581291	6.71e-13	-1.03804
17:14360636:14362343:clu_62346_NA	rs134918723	6.72e-13	1.03436
19:41943554:41943874:clu_33686_NA	rs29020588	6.75e-13	-1.50885
19:41943554:41943874:clu_33686_NA	rs133290491	6.75e-13	-1.50885
5:74283441:74335058:clu_20386_NA	rs110900385	6.79e-13	1.30738
16:71127690:71129580:clu_61817_NA	rs136440562	6.8e-13	1.00692
13:74686233:74687392:clu_40688_NA	rs41709385	7.01e-13	-0.934202
10:82206671:82215521:clu_2451_NA	rs110323524	7.1e-13	1.07008
21:58685604:58687499:clu_26297_NA	rs110347549	7.19e-13	-0.996975
19:55987512:55988375:clu_34947_NA	rs41924806	7.21e-13	-0.94957
19:55987512:55988375:clu_34947_NA	rs109204992	7.21e-13	-0.94957
19:55987512:55988375:clu_34947_NA	rs109061029	7.21e-13	-0.94957
5:75354957:75357245:clu_20459_NA	rs134404708	7.29e-13	-0.875039
2:125937699:125937868:clu_24462_NA	rs41636942	7.64e-13	1.2468
13:35255021:35256296:clu_39212_NA	rs41255656	7.68e-13	0.973835
2:95887187:95889084:clu_23650_NA	rs109917373	7.75e-13	1.16641
23:27833394:27874253:clu_27825_NA	rs110373141	7.76e-13	-0.934327
19:55813681:55817703:clu_34904_NA	rs41925019	7.8e-13	1.11574
11:106270471:106270687:clu_59875_NA	rs109624778	7.81e-13	1.2299
23:17880767:17885976:clu_27498_NA	rs136513813	7.95e-13	0.869754
18:25730632:25731627:clu_52583_NA	rs110806426	7.99e-13	1.07493
27:26705079:26715693:clu_18209_NA	rs42118610	8.1e-13	1.04607
3:54426769:54428169:clu_45874_NA	rs110376483	8.18e-13	0.96014
25:24795462:24796464:clu_50389_NA	rs41649641	8.21e-13	-0.901042
19:40452723:40453374:clu_33639_NA	rs135748506	8.27e-13	-1.03814
19:58092079:58094813:clu_35087_NA	rs135309370	8.35e-13	0.837707
21:19681056:19719900:clu_25308_NA	rs110649308	8.35e-13	1.23416
5:74354768:74356227:clu_20392_NA	rs109637438	8.4e-13	-1.15348
1:67448151:67451114:clu_29435_NA	rs29018894	8.65e-13	-1.33865
16:51147893:51150974:clu_61212_NA	rs110570072	8.66e-13	1.33578
19:27779327:27780215:clu_32847_NA	rs110502730	8.69e-13	1.08919
7:27362718:27366559:clu_14345_NA	rs110948465	8.91e-13	1.10778
29:41147771:41149109:clu_6445_NA	rs109112688	9.04e-13	0.954321
20:66621850:66622333:clu_43927_NA	rs133550284	9.25e-13	1.08401
5:75282891:75283987:clu_20458_NA	rs136628963	9.26e-13	0.938429
7:96189859:96190552:clu_15815_NA	rs109504813	9.4e-13	-0.997641
29:41147771:41149109:clu_6445_NA	rs41621689	9.46e-13	0.93782
23:9557930:9558648:clu_27030_NA	rs109143868	9.61e-13	1.03764
18:50818150:50819072:clu_53702_NA	rs41582457	9.64e-13	1.18352
5:67626032:67626379:clu_20219_NA	rs134951371	9.74e-13	1.2455
2:95887187:95889084:clu_23650_NA	rs109884973	9.89e-13	1.22725
5:74926067:74926330:clu_20445_NA	rs110355206	9.95e-13	-1.20068
11:82979113:82979596:clu_58670_NA	rs29021673	1.03e-12	-0.926155
11:82979113:82979596:clu_58670_NA	rs109429361	1.03e-12	-0.926155
11:82979113:82979596:clu_58670_NA	rs135378620	1.03e-12	-0.926155
23:28057889:28057999:clu_27829_NA	rs135961490	1.04e-12	1.71635
13:53385554:53392836:clu_39714_NA	rs110764620	1.06e-12	-1.01859
23:17002387:17004873:clu_27414_NA	rs109867329	1.06e-12	1.05263
11:14175889:14177278:clu_57086_NA	rs133758265	1.07e-12	-0.900499
14:61604907:61606211:clu_36278_NA	rs41632173	1.07e-12	-0.85856
11:88013923:88019812:clu_58786_NA	rs108977582	1.08e-12	0.975673
16:30489946:30491870:clu_60509_NA	rs134093062	1.1e-12	1.38437
18:55919177:55919663:clu_54258_NA	rs41636735	1.1e-12	1.32524
7:96189859:96190552:clu_15815_NA	rs109298882	1.12e-12	-1.01039
24:37428468:37433116:clu_5150_NA	rs42045682	1.14e-12	-0.864024
24:37428468:37433116:clu_5150_NA	rs29024289	1.14e-12	-0.864024
24:37428468:37433116:clu_5150_NA	rs42053206	1.14e-12	-0.864024
21:69352376:69352581:clu_26639_NA	rs111018334	1.15e-12	1.05517
2:44006835:44007876:clu_23010_NA	rs133422577	1.15e-12	1.00211
25:35979241:35979526:clu_51172_NA	rs109798995	1.15e-12	-1.08819
5:113832647:113835104:clu_21889_NA	rs29026125	1.16e-12	0.867978
24:33109848:33111085:clu_4992_NA	rs109536140	1.18e-12	1.24094
17:52188918:52195209:clu_62878_NA	rs108961208	1.2e-12	1.04475
5:74605455:74605870:clu_20422_NA	rs110798846	1.2e-12	1.53695
2:62074696:62081791:clu_23178_NA	rs110943554	1.21e-12	1.17027
2:19661526:19662384:clu_22601_NA	rs42269063	1.24e-12	-0.61876
2:19661526:19662384:clu_22601_NA	rs42269069	1.24e-12	-0.61876
5:74311712:74351114:clu_20392_NA	rs136940661	1.26e-12	-1.14887
5:74311712:74351114:clu_20392_NA	rs109176587	1.26e-12	-1.14887
5:74311712:74351114:clu_20392_NA	rs136940661	1.26e-12	-1.14887
5:74311712:74351114:clu_20392_NA	rs109176587	1.26e-12	-1.14887
4:92902184:92902868:clu_11636_NA	rs41590228	1.28e-12	-0.798601
11:106373480:106378900:clu_59882_NA	rs133449234	1.3e-12	1.76614
17:18337023:18340362:clu_62439_NA	rs137000889	1.3e-12	0.987772
21:67785292:67785444:clu_26535_NA	rs109587607	1.3e-12	1.64318
21:67785292:67785444:clu_26535_NA	rs110715806	1.3e-12	1.64318
21:67785292:67785444:clu_26535_NA	rs109587607	1.3e-12	1.64318
21:67785292:67785444:clu_26535_NA	rs110715806	1.3e-12	1.64318
21:67785292:67785444:clu_26535_NA	rs109587607	1.3e-12	1.64318
21:67785292:67785444:clu_26535_NA	rs110715806	1.3e-12	1.64318
21:67785292:67785444:clu_26535_NA	rs109587607	1.3e-12	1.64318
21:67785292:67785444:clu_26535_NA	rs110715806	1.3e-12	1.64318
26:34153879:34156046:clu_65265_NA	rs42098346	1.3e-12	-0.75172
19:55813681:55817703:clu_34904_NA	rs110594263	1.31e-12	1.1892
2:95887187:95889084:clu_23650_NA	rs41641833	1.35e-12	1.24848
2:95887187:95889084:clu_23650_NA	rs109404300	1.35e-12	1.24848
7:96189859:96190552:clu_15815_NA	rs132707186	1.35e-12	-1.03807
19:56892503:56893413:clu_35062_NA	rs382374705	1.36e-12	-1.00452
21:66942536:66942708:clu_26488_NA	rs110023447	1.36e-12	-0.96837
21:66942536:66942708:clu_26488_NA	rs133549294	1.36e-12	-0.96837
22:50240705:50241181:clu_9561_NA	rs109150625	1.37e-12	-0.907924
23:27944718:27945320:clu_27824_NA	rs41255514	1.37e-12	-0.981991
5:100487749:100494844:clu_20949_NA	rs134722029	1.37e-12	-0.92755
22:13170502:13171428:clu_8675_NA	rs109221535	1.41e-12	-1.06268
5:45166658:45170520:clu_19517_NA	rs110294947	1.42e-12	1.0427
5:101699504:101701149:clu_20993_NA	rs136783139	1.42e-12	1.13325
14:61069501:61070966:clu_36261_NA	rs42941104	1.46e-12	-0.935959
11:49640417:49641870:clu_57931_NA	rs110239531	1.48e-12	-0.930049
23:27830962:27833421:clu_27824_NA	rs109318615	1.48e-12	-0.9813
5:75354957:75357245:clu_20459_NA	rs137785235	1.48e-12	-0.856235
16:71127690:71129580:clu_61817_NA	rs41615833	1.5e-12	-1.08863
25:26053087:26054676:clu_50451_NA	rs42072585	1.52e-12	1.39522
21:34835392:34835728:clu_25893_NA	rs109719520	1.56e-12	-1.22532
2:19661526:19662384:clu_22601_NA	rs42671062	1.56e-12	-0.617936
25:40956028:40957116:clu_51608_NA	rs109369006	1.56e-12	-1.04487
25:40956028:40957116:clu_51608_NA	rs110508883	1.56e-12	-1.04487
25:40956028:40957116:clu_51608_NA	rs133581543	1.56e-12	-1.04487
23:28525568:28665069:clu_27928_NA	rs110373141	1.57e-12	1.00756
23:28525568:28665069:clu_27928_NA	rs110373141	1.57e-12	1.00756
21:19539839:19539939:clu_25299_NA	rs41973983	1.58e-12	1.1083
22:16651414:16651512:clu_8803_NA	rs137198203	1.6e-12	0.99304
23:28551177:28723145:clu_27930_NA	rs134975091	1.61e-12	-0.865715
23:28551177:28723145:clu_27930_NA	rs134975091	1.61e-12	-0.865715
16:28450006:28453334:clu_60404_NA	rs135945270	1.63e-12	-0.912625
3:16133179:16134509:clu_44715_NA	rs109010285	1.63e-12	-0.932683
2:131993039:131995788:clu_24804_NA	rs133239097	1.64e-12	-1.23381
4:113276515:113287364:clu_12234_NA	rs42920051	1.65e-12	1.17178
22:1782909:1785308:clu_8368_NA	rs42347438	1.66e-12	-1.47213
21:67782337:67782497:clu_26533_NA	rs134114026	1.67e-12	1.22269
21:67782337:67782497:clu_26533_NA	rs134114026	1.67e-12	1.22269
21:67782337:67782497:clu_26533_NA	rs134114026	1.67e-12	1.22269
21:67782337:67782497:clu_26533_NA	rs134114026	1.67e-12	1.22269
23:28550275:28723145:clu_27930_NA	rs41622011	1.67e-12	0.988749
23:28550275:28723145:clu_27930_NA	rs41622011	1.67e-12	0.988749
13:53385554:53392836:clu_39714_NA	rs109846375	1.73e-12	-0.965954
5:77938646:77941896:clu_20533_NA	rs109150781	1.73e-12	-0.857876
8:69926659:69926812:clu_42057_NA	rs42789146	1.73e-12	1.02805
4:51496278:51498816:clu_11050_NA	rs41651204	1.79e-12	0.976265
5:75282891:75283987:clu_20458_NA	rs110618422	1.8e-12	0.952303
5:75282891:75283987:clu_20458_NA	rs134404708	1.81e-12	0.883566
8:75732517:75734657:clu_42226_NA	rs135955626	1.82e-12	-1.19699
19:12746561:12749559:clu_31619_NA	rs108973059	1.83e-12	1.05444
19:12746561:12749559:clu_31619_NA	rs110974242	1.83e-12	1.05444
29:42246980:42247603:clu_6482_NA	rs41621689	1.84e-12	-0.934296
13:35255021:35256296:clu_39212_NA	rs42776049	1.88e-12	0.942147
26:10708624:10709590:clu_64400_NA	rs41650577	1.88e-12	-0.968175
11:82979113:82979596:clu_58670_NA	rs133862176	1.91e-12	-0.922816
11:88013923:88019812:clu_58786_NA	rs109588319	1.91e-12	0.950857
11:88013923:88019812:clu_58786_NA	rs109804320	1.91e-12	0.950857
22:16651414:16651512:clu_8803_NA	rs134943553	1.92e-12	0.996408
22:35208121:35209341:clu_9085_NA	rs41642519	1.95e-12	-1.04509
5:45166658:45170520:clu_19517_NA	rs109031130	1.96e-12	0.992139
22:35208121:35209341:clu_9085_NA	rs110661256	1.97e-12	-1.06724
22:35208121:35209341:clu_9085_NA	rs133060251	1.97e-12	-1.06724
7:39240785:39242199:clu_14549_NA	rs110597274	1.99e-12	-1.09569
4:112667918:112669056:clu_12190_NA	rs109134470	2.05e-12	-0.819083
5:26810970:26811070:clu_18990_NA	rs133389342	2.08e-12	-1.031
29:12470605:12472464:clu_5806_NA	rs134835435	2.09e-12	1.59877
4:50032855:50037443:clu_11011_NA	rs108969300	2.11e-12	-0.826587
8:69926659:69926812:clu_42057_NA	rs42717849	2.11e-12	0.993429
11:71012078:71012325:clu_58262_NA	rs109171612	2.12e-12	-1.00327
2:95887187:95889084:clu_23650_NA	rs110545556	2.13e-12	1.25639
5:75354957:75357245:clu_20459_NA	rs109916112	2.13e-12	0.919778
26:10708624:10709590:clu_64400_NA	rs41568484	2.2e-12	-0.991429
26:10708624:10709590:clu_64400_NA	rs109174779	2.2e-12	-0.991429
3:99764501:99768277:clu_46550_NA	rs110029810	2.21e-12	1.09016
11:82979113:82979596:clu_58670_NA	rs136136373	2.23e-12	-0.917599
11:82979113:82979596:clu_58670_NA	rs110967922	2.23e-12	-0.917599
11:82979113:82979596:clu_58670_NA	rs135612123	2.23e-12	-0.917599
11:82979113:82979596:clu_58670_NA	rs136710714	2.23e-12	-0.917599
11:82979113:82979596:clu_58670_NA	rs136149105	2.23e-12	-0.917599
23:28780014:28784226:clu_28114_NA	rs134975091	2.23e-12	-0.892143
7:1437989:1443829:clu_12486_NA	rs109226512	2.24e-12	0.673031
1:146053924:146054034:clu_31043_NA	rs110105941	2.26e-12	1.09373
2:135554486:135560109:clu_24962_NA	rs110263717	2.28e-12	0.865504
5:45166658:45170520:clu_19517_NA	rs133548728	2.28e-12	0.94501
24:43120233:43125796:clu_5287_NA	rs109997268	2.3e-12	0.664454
15:76627508:76629554:clu_17512_NA	rs41783676	2.31e-12	0.992279
29:40008215:40011081:clu_6237_NA	rs109541407	2.31e-12	0.99255
10:77630119:77662690:clu_2321_NA	rs134434471	2.32e-12	1.16128
29:43125064:43125499:clu_6640_NA	rs110485431	2.32e-12	1.37883
18:51747770:51749364:clu_53814_NA	rs109216766	2.36e-12	0.913932
6:22214673:22214791:clu_47754_NA	rs135583693	2.36e-12	0.959194
6:22214673:22214791:clu_47754_NA	rs132649971	2.36e-12	0.959194
6:22214673:22214791:clu_47754_NA	rs135399445	2.36e-12	0.959194
8:75732517:75734657:clu_42226_NA	rs29013400	2.38e-12	-1.21645
16:37185383:37185560:clu_60632_NA	rs135395525	2.39e-12	0.972615
2:19661526:19662384:clu_22601_NA	rs42270211	2.4e-12	-0.616845
2:19661526:19662384:clu_22601_NA	rs42671076	2.4e-12	-0.616845
29:42246980:42247603:clu_6482_NA	rs110311277	2.45e-12	-0.94957
29:42246980:42247603:clu_6482_NA	rs110668176	2.45e-12	-0.94957
23:25638021:25695168:clu_27610_NA	rs41642054	2.48e-12	1.07982
18:57640467:57640681:clu_54495_NA	rs41891225	2.52e-12	1.81037
18:57640467:57640681:clu_54495_NA	rs110394347	2.52e-12	1.81037
16:71127690:71129580:clu_61817_NA	rs41825276	2.54e-12	-0.992711
2:89053507:89056298:clu_23461_NA	rs41610130	2.59e-12	1.19265
18:1762307:1762567:clu_51736_NA	rs109641001	2.61e-12	1.32933
5:74283441:74335058:clu_20386_NA	rs136935959	2.61e-12	1.08983
18:60542840:60557124:clu_54616_NA	rs42574366	2.66e-12	0.970192
18:60542840:60557124:clu_54616_NA	rs42574425	2.66e-12	0.970192
23:27910516:27916975:clu_27865_NA	rs109970530	2.66e-12	-0.882422
5:113832647:113835104:clu_21889_NA	rs109747224	2.66e-12	0.874641
29:42246980:42247603:clu_6482_NA	rs109112688	2.67e-12	-0.945035
19:27779327:27780215:clu_32847_NA	rs42882121	2.68e-12	1.02524
19:41943554:41943874:clu_33686_NA	rs137513051	2.7e-12	-1.45156
19:41943554:41943874:clu_33686_NA	rs136271679	2.7e-12	-1.45156
19:41943554:41943874:clu_33686_NA	rs135185120	2.7e-12	-1.45156
11:71012078:71012325:clu_58262_NA	rs109393322	2.81e-12	-0.963634
1:70179468:70180069:clu_29512_NA	rs134738410	2.82e-12	1.11227
23:27842275:27845575:clu_27865_NA	rs109970530	2.82e-12	-0.936835
23:27944718:27945320:clu_27824_NA	rs464357984	2.82e-12	-0.962078
10:34118430:34122625:clu_992_NA	rs29015126	2.83e-12	0.856388
11:102421329:102421847:clu_59443_NA	rs135575991	2.84e-12	0.977978
1:70179468:70180069:clu_29512_NA	rs109569050	2.98e-12	1.25298
29:40623122:40624600:clu_6283_NA	rs42658770	2.99e-12	0.921446
11:66610988:66612343:clu_58113_NA	rs134646782	3.01e-12	-1.24941
11:66610988:66612343:clu_58113_NA	rs136751997	3.01e-12	-1.24941
11:66610988:66612343:clu_58113_NA	rs134499285	3.01e-12	-1.24941
25:27760912:27763188:clu_50798_NA	rs42067431	3.03e-12	-0.578327
11:93136457:93138157:clu_58862_NA	rs109001271	3.05e-12	1.89122
2:118259252:118264139:clu_24089_NA	rs110230963	3.05e-12	1.05522
9:28751246:28751348:clu_3193_NA	rs42243925	3.05e-12	-1.083
9:28751246:28751348:clu_3193_NA	rs137723802	3.05e-12	-1.083
3:20415809:20420361:clu_45040_NA	rs136762558	3.06e-12	-1.28946
19:56055660:56066046:clu_34906_NA	rs41925591	3.1e-12	1.00798
6:117139282:117148419:clu_49136_NA	rs136478538	3.12e-12	0.990191
6:117139282:117148419:clu_49136_NA	rs109452133	3.12e-12	0.990191
10:64836116:64838534:clu_1985_NA	rs110606298	3.14e-12	1.05893
11:6608419:6611071:clu_56827_NA	rs110306403	3.15e-12	-0.78762
19:56118107:56125943:clu_34979_NA	rs41578682	3.19e-12	1.32375
7:96189859:96190552:clu_15815_NA	rs109078014	3.2e-12	-0.987579
7:96189859:96190552:clu_15815_NA	rs133461365	3.2e-12	-0.987579
11:14175889:14177278:clu_57086_NA	rs109069729	3.21e-12	-0.961446
25:28270888:28273369:clu_50827_NA	rs109420353	3.21e-12	-1.16654
23:25804097:25806141:clu_27612_NA	rs136208658	3.25e-12	-1.21174
4:99087375:99087746:clu_11789_NA	rs136993521	3.28e-12	-0.89655
19:14959949:14960720:clu_31786_NA	rs109300492	3.29e-12	-1.24046
16:60280616:60283387:clu_61505_NA	rs109378093	3.31e-12	1.08105
16:60280616:60283387:clu_61505_NA	rs41608602	3.31e-12	1.08105
20:71294782:71299240:clu_43961_NA	rs136217338	3.43e-12	-0.99577
20:71294782:71299240:clu_43961_NA	rs109987455	3.43e-12	-0.99577
4:51496278:51498816:clu_11050_NA	rs110394820	3.43e-12	0.943744
16:75593657:75595811:clu_61932_NA	rs134382748	3.44e-12	-1.04703
18:57599716:57599930:clu_54495_NA	rs41891225	3.44e-12	-1.79323
18:57599716:57599930:clu_54495_NA	rs110394347	3.44e-12	-1.79323
29:49650238:49650988:clu_7271_NA	rs110694066	3.44e-12	-0.993158
28:8067697:8071167:clu_7597_NA	rs41653459	3.45e-12	1.77323
19:55813681:55817703:clu_34904_NA	rs109903733	3.48e-12	1.12769
19:48252764:48254257:clu_34232_NA	rs110681423	3.48e-12	-1.15652
13:73518594:73539737:clu_40631_NA	rs136665268	3.5e-12	0.886392
26:14971015:15020139:clu_64549_NA	rs42293290	3.5e-12	1.96132
3:106612673:106614699:clu_46949_NA	rs41572539	3.6e-12	1.08038
16:63860198:63863698:clu_61612_NA	rs41573498	3.73e-12	1.16157
26:10708624:10709590:clu_64400_NA	rs42777729	3.77e-12	-0.961735
19:36007412:36017878:clu_33270_NA	rs42624353	3.83e-12	-0.985402
19:56118107:56125943:clu_34979_NA	rs110786678	3.96e-12	-1.09762
29:41867701:41872694:clu_6455_NA	rs42188241	4.01e-12	0.821686
29:12470605:12472464:clu_5806_NA	rs42455879	4.07e-12	1.54806
25:2698443:2701919:clu_49720_NA	rs110359346	4.09e-12	1.00122
16:28450006:28453334:clu_60404_NA	rs110962192	4.1e-12	0.934241
18:58397552:58629304:clu_54539_NA	rs41582522	4.12e-12	0.8965
18:58397552:58629304:clu_54539_NA	rs133144614	4.12e-12	0.8965
2:62074696:62081791:clu_23178_NA	rs29015037	4.12e-12	1.09885
3:54155214:54155505:clu_45879_NA	rs137162936	4.14e-12	0.9088
3:54155214:54155505:clu_45879_NA	rs137014999	4.14e-12	0.9088
3:54155214:54155505:clu_45879_NA	rs41576211	4.14e-12	0.9088
3:54155214:54155505:clu_45879_NA	rs134329557	4.14e-12	0.9088
3:54155214:54155505:clu_45879_NA	rs109733519	4.14e-12	0.9088
18:48124160:48124244:clu_53417_NA	rs109014173	4.17e-12	-0.977541
25:2698443:2701919:clu_49720_NA	rs137151575	4.21e-12	0.99814
7:15751143:15751643:clu_13469_NA	rs109444369	4.21e-12	-1.33602
7:15751143:15751643:clu_13469_NA	rs135350411	4.21e-12	-1.33602
25:38410621:38414513:clu_51464_NA	rs110615540	4.3e-12	0.953743
22:35208121:35209341:clu_9085_NA	rs41642514	4.31e-12	-1.04313
21:33543828:33545724:clu_25818_NA	rs133257454	4.32e-12	-1.0997
24:41415261:41419305:clu_5193_NA	rs109948901	4.33e-12	1.13819
24:41415261:41419305:clu_5193_NA	rs132663954	4.33e-12	1.13819
24:41415261:41419305:clu_5193_NA	rs108994357	4.33e-12	1.13819
24:41415261:41419305:clu_5193_NA	rs135686647	4.33e-12	1.13819
24:41415261:41419305:clu_5193_NA	rs110712242	4.33e-12	1.13819
24:41415261:41419305:clu_5193_NA	rs132855416	4.33e-12	1.13819
24:41415261:41419305:clu_5193_NA	rs110721325	4.33e-12	1.13819
24:41415261:41419305:clu_5193_NA	rs109220545	4.33e-12	1.13819
18:1735874:1736174:clu_51736_NA	rs109641001	4.35e-12	-1.28863
16:80866117:80872536:clu_62147_NA	rs109762088	4.36e-12	1.40792
15:29588217:29588514:clu_16450_NA	rs110243284	4.63e-12	1.11252
15:29588217:29588514:clu_16450_NA	rs109408545	4.63e-12	1.11252
19:40014155:40014224:clu_33551_NA	rs133537854	4.71e-12	-1.02832
19:40014155:40014224:clu_33551_NA	rs41573518	4.71e-12	-1.02832
6:105332057:105332502:clu_48879_NA	rs110694141	4.73e-12	1.06428
7:39240785:39242199:clu_14549_NA	rs109857547	4.75e-12	-1.04236
7:96312341:96313134:clu_15822_NA	rs109337936	4.77e-12	-0.947484
18:46799998:46800980:clu_53310_NA	rs109884248	4.83e-12	-0.852331
2:19661526:19662384:clu_22601_NA	rs42268208	4.85e-12	-0.644846
3:54108460:54109332:clu_45874_NA	rs136784524	4.88e-12	-1.03565
12:22429337:22449536:clu_55487_NA	rs132965350	4.89e-12	0.964071
23:28057889:28057999:clu_27829_NA	rs109065282	4.92e-12	-1.02468
1:70179468:70180069:clu_29512_NA	rs110977712	4.96e-12	1.12211
16:79551096:79551269:clu_62018_NA	rs136377663	5.01e-12	-1.36579
16:41238836:41263708:clu_60735_NA	rs109910281	5.05e-12	0.876542
3:54880147:54880999:clu_45901_NA	rs137164093	5.05e-12	-1.05081
3:54880147:54880999:clu_45901_NA	rs41590476	5.05e-12	-1.05081
16:60280616:60283387:clu_61505_NA	rs110006031	5.1e-12	1.10945
2:48207892:48225259:clu_23076_NA	rs109172864	5.1e-12	1.07427
25:37784328:37785101:clu_51384_NA	rs137246667	5.11e-12	-0.983745
23:25638021:25695168:clu_27610_NA	rs137396245	5.14e-12	1.06222
22:16920486:16920617:clu_8854_NA	rs41998939	5.18e-12	1.07813
22:16920486:16920617:clu_8854_NA	rs42887261	5.18e-12	1.07813
22:16920486:16920617:clu_8854_NA	rs41997273	5.18e-12	1.07813
23:37820731:37822569:clu_28323_NA	rs109040113	5.2e-12	-0.885068
16:30489946:30491870:clu_60509_NA	rs136981047	5.21e-12	1.25283
2:79428351:79430098:clu_23302_NA	rs109310328	5.31e-12	-0.872953
22:35208121:35209341:clu_9085_NA	rs135803353	5.34e-12	-1.06954
23:28572078:28666231:clu_27930_NA	rs109049232	5.39e-12	0.934308
3:54155214:54155505:clu_45879_NA	rs110376483	5.4e-12	0.895674
16:30489946:30491870:clu_60509_NA	rs110699641	5.44e-12	1.3542
11:103825011:103826554:clu_59583_NA	rs135222157	5.51e-12	1.26717
3:2061251:2061481:clu_44149_NA	rs29019201	5.54e-12	-1.13418
3:2061251:2061481:clu_44149_NA	rs135339320	5.54e-12	-1.13418
29:36097426:36099852:clu_6126_NA	rs110705745	5.68e-12	0.976176
20:71294782:71299240:clu_43961_NA	rs109752319	5.71e-12	-0.959553
29:42246980:42247603:clu_6482_NA	rs109396933	5.71e-12	-0.930926
13:74686233:74687392:clu_40688_NA	rs110551519	5.76e-12	-0.873309
23:27844990:27909744:clu_27865_NA	rs109970530	5.82e-12	-0.91211
23:27844990:27909744:clu_27865_NA	rs109970530	5.82e-12	-0.91211
22:16651414:16651512:clu_8803_NA	rs135863072	5.88e-12	0.957193
8:75732517:75734657:clu_42226_NA	rs109485427	5.89e-12	-1.17357
3:14241085:14241399:clu_44480_NA	rs109107339	5.91e-12	1.20726
2:133375281:133390801:clu_24843_NA	rs135008022	5.93e-12	-0.930556
3:54108460:54109332:clu_45874_NA	rs133737875	5.96e-12	-1.03819
10:26401781:26412851:clu_853_NA	rs42526646	6.04e-12	0.97836
21:19539839:19539939:clu_25299_NA	rs41640647	6.06e-12	1.05468
2:112906410:112906537:clu_24039_NA	rs135332991	6.2e-12	-0.879884
16:28450006:28453334:clu_60404_NA	rs135165811	6.21e-12	-0.911636
21:60297434:60300578:clu_26335_NA	rs133626007	6.22e-12	-0.952427
21:64417251:64417472:clu_26388_NA	rs108940951	6.22e-12	0.97102
21:69352376:69352581:clu_26639_NA	rs135313899	6.25e-12	1.1169
7:43560531:43561224:clu_14723_NA	rs137272348	6.28e-12	1.07465
19:12746561:12749559:clu_31619_NA	rs134504244	6.34e-12	1.04179
2:95887187:95889084:clu_23650_NA	rs133235290	6.42e-12	1.17284
7:96312341:96313134:clu_15822_NA	rs133275236	6.46e-12	-0.958526
16:64513987:64514082:clu_61640_NA	rs41816304	6.47e-12	0.986312
2:131993039:131995788:clu_24804_NA	rs41852273	6.47e-12	-1.13443
15:77121570:77122933:clu_17576_NA	rs110038206	6.59e-12	1.02618
15:77121570:77122933:clu_17576_NA	rs135156877	6.59e-12	1.02618
7:27362718:27366559:clu_14345_NA	rs109606180	6.61e-12	0.979112
18:2745418:2785175:clu_51813_NA	rs41858151	6.65e-12	1.09347
4:112940911:112942421:clu_12211_NA	rs380263741	6.68e-12	-0.835819
21:60297434:60300578:clu_26335_NA	rs41585234	6.71e-12	-0.959314
21:60297434:60300578:clu_26335_NA	rs135142849	6.71e-12	-0.959314
25:40956028:40957116:clu_51608_NA	rs41255564	6.78e-12	-1.0778
13:61604807:61608017:clu_40141_NA	rs41590160	7.04e-12	0.949018
10:43699445:43699852:clu_1456_NA	rs207608534	7.1e-12	-0.845041
2:131993039:131995788:clu_24804_NA	rs110389639	7.16e-12	-1.07462
21:60297434:60300578:clu_26335_NA	rs109849028	7.17e-12	-0.920913
22:47763095:47776769:clu_9299_NA	rs110826184	7.23e-12	-0.964036
10:26401781:26412851:clu_853_NA	rs110910782	7.41e-12	1.04749
15:55181818:55182966:clu_17186_NA	rs110825596	7.59e-12	-0.972417
2:19359512:19363051:clu_22587_NA	rs137004188	7.61e-12	1.021
5:103502698:103503328:clu_21135_NA	rs133880596	7.71e-12	0.690484
7:3677381:3678081:clu_12573_NA	rs109404526	7.74e-12	0.983319
10:57723987:57749029:clu_1785_NA	rs135472043	7.79e-12	-0.995501
5:67626032:67626379:clu_20219_NA	rs137264949	7.92e-12	1.18615
2:133375281:133390801:clu_24843_NA	rs133634229	7.93e-12	-0.941675
22:47763095:47776769:clu_9299_NA	rs109085380	8.11e-12	-0.959943
21:67783286:67783884:clu_26534_NA	rs135752654	8.15e-12	-1.07808
21:67783286:67783884:clu_26534_NA	rs135752654	8.15e-12	-1.07808
21:67783286:67783884:clu_26534_NA	rs135752654	8.15e-12	-1.07808
21:67783286:67783884:clu_26534_NA	rs135752654	8.15e-12	-1.07808
23:32983010:32987127:clu_28261_NA	rs110608858	8.24e-12	-1.02422
29:42246980:42247603:clu_6482_NA	rs110413021	8.28e-12	0.910246
17:44195584:44199256:clu_62645_NA	rs137030707	8.3e-12	0.80642
7:16523676:16525327:clu_13583_NA	rs110147624	8.3e-12	-0.920091
2:112906410:112906537:clu_24039_NA	rs132679864	8.35e-12	-0.981485
5:102262559:102262923:clu_21009_NA	rs110498019	8.36e-12	-0.947292
5:102262559:102262923:clu_21009_NA	rs136337645	8.36e-12	-0.947292
11:103825011:103826554:clu_59583_NA	rs41567582	8.4e-12	1.24879
10:70594643:70595802:clu_2141_NA	rs133240612	8.48e-12	0.935136
2:118259252:118264139:clu_24089_NA	rs133171705	8.54e-12	-1.07714
16:71127690:71129580:clu_61817_NA	rs110424675	8.57e-12	-1.06007
17:71961955:71963390:clu_64106_NA	rs132910307	8.58e-12	-0.979891
5:103647600:103654661:clu_21162_NA	rs134508820	8.59e-12	0.955082
13:53220335:53220509:clu_39708_NA	rs134978926	8.66e-12	-0.891558
11:87940705:87941230:clu_58776_NA	rs136149390	8.7e-12	1.12219
5:103502698:103503328:clu_21135_NA	rs109366282	8.71e-12	0.706755
5:103502698:103503328:clu_21135_NA	rs109326921	8.71e-12	0.706755
5:45166658:45170520:clu_19517_NA	rs132897664	8.75e-12	0.975476
3:14237205:14238541:clu_44483_NA	rs109465995	8.93e-12	1.12422
18:61161948:61170684:clu_54670_NA	rs110579537	9.02e-12	-0.892269
29:41147771:41149109:clu_6445_NA	rs110311277	9.07e-12	0.925667
29:41147771:41149109:clu_6445_NA	rs110668176	9.07e-12	0.925667
1:46013726:46016776:clu_29080_NA	rs136607354	9.15e-12	1.00301
6:88924418:88924717:clu_48543_NA	rs110131332	9.2e-12	-1.04701
11:49640417:49641870:clu_57931_NA	rs109069320	9.22e-12	-0.98621
3:2061251:2061481:clu_44149_NA	rs109300757	9.26e-12	-0.978376
29:40623122:40624600:clu_6283_NA	rs109416157	9.41e-12	0.902757
25:26124093:26124590:clu_50515_NA	rs42069099	9.47e-12	-1.11782
15:76627508:76629554:clu_17512_NA	rs41782133	9.48e-12	-0.981973
28:8067697:8071167:clu_7597_NA	rs41587499	9.5e-12	1.60117
7:5890519:5891705:clu_12880_NA	rs110618301	9.66e-12	1.22402
28:7261731:7262530:clu_7564_NA	rs42135210	9.67e-12	-0.846999
4:99087375:99087746:clu_11789_NA	rs41647899	9.8e-12	-0.910662
1:146339482:146341267:clu_31074_NA	rs43035859	9.86e-12	0.870759
2:133375281:133390801:clu_24843_NA	rs109930222	1.01e-11	-0.957426
29:46870323:46914544:clu_7144_NA	rs110333567	1.02e-11	0.967834
7:12677430:12678018:clu_13226_NA	rs110616523	1.02e-11	-0.952993
11:102421329:102421847:clu_59443_NA	rs135773056	1.03e-11	0.912507
5:30717848:30718850:clu_19241_NA	rs110770702	1.03e-11	-0.907921
5:30717848:30718850:clu_19241_NA	rs133373216	1.03e-11	-0.907921
5:30717848:30718850:clu_19241_NA	rs110445443	1.03e-11	-0.907921
29:40623122:40624600:clu_6283_NA	rs41610592	1.04e-11	0.89548
13:53220335:53220509:clu_39708_NA	rs110215020	1.05e-11	-0.905966
13:53220335:53220509:clu_39708_NA	rs109043430	1.05e-11	-0.905966
7:16423414:16423546:clu_13561_NA	rs41257143	1.06e-11	-1.06539
23:25730364:25806141:clu_27612_NA	rs109931871	1.07e-11	1.55922
29:29613513:29613817:clu_6056_NA	rs135749403	1.07e-11	-1.05222
10:26401781:26412851:clu_853_NA	rs134415186	1.08e-11	0.896057
7:31022224:31022975:clu_14400_NA	rs133471365	1.08e-11	1.21372
5:51169875:51170278:clu_19670_NA	rs109753043	1.09e-11	0.891455
3:57148213:57153456:clu_45949_NA	rs135460235	1.1e-11	0.82653
3:57148213:57153456:clu_45949_NA	rs134608025	1.1e-11	0.82653
3:54426769:54428169:clu_45874_NA	rs110703562	1.11e-11	0.982339
29:9267022:9274813:clu_5759_NA	rs41586984	1.13e-11	1.01317
5:75282891:75283987:clu_20458_NA	rs137785235	1.13e-11	0.849319
16:71127690:71129580:clu_61817_NA	rs41826070	1.14e-11	-0.994394
18:53116013:53116793:clu_53971_NA	rs41636773	1.14e-11	1.002
4:92925666:92929206:clu_11643_NA	rs110859133	1.14e-11	0.900935
16:60280616:60283387:clu_61505_NA	rs109380866	1.16e-11	1.04105
29:40008215:40011081:clu_6237_NA	rs42184160	1.16e-11	0.961998
3:103490438:103491240:clu_46824_NA	rs42617846	1.16e-11	-0.986302
18:11761259:11764955:clu_52023_NA	rs41865365	1.18e-11	-0.996164
24:569538:569858:clu_4699_NA	rs42034748	1.18e-11	-0.996395
29:50562372:50562807:clu_7335_NA	rs109672088	1.18e-11	-0.931472
29:50692774:50693306:clu_7381_NA	rs136927799	1.18e-11	-0.923268
7:96189859:96190552:clu_15815_NA	rs109337936	1.19e-11	-1.00819
23:28525568:28665069:clu_27928_NA	rs109065282	1.21e-11	-1.01629
11:100882404:100885971:clu_59335_NA	rs133018635	1.22e-11	-0.958055
1:72877586:72878997:clu_29629_NA	rs110286972	1.23e-11	1.06799
16:71127690:71129580:clu_61817_NA	rs41826907	1.23e-11	0.956616
18:63301969:63303047:clu_54978_NA	rs136494722	1.23e-11	0.905781
19:12903372:12904026:clu_31654_NA	rs41665402	1.23e-11	0.735137
4:48282030:48284958:clu_10958_NA	rs42893367	1.23e-11	0.790097
13:53385554:53392836:clu_39714_NA	rs134978926	1.24e-11	-0.867424
5:113832647:113835104:clu_21889_NA	rs109776978	1.24e-11	0.858664
5:113832647:113835104:clu_21889_NA	rs41656267	1.24e-11	0.858664
5:113832647:113835104:clu_21889_NA	rs41656275	1.24e-11	0.858664
9:87208700:87212508:clu_4152_NA	rs41642775	1.24e-11	-0.949632
18:1738360:1738721:clu_51739_NA	rs136916827	1.25e-11	-0.99345
9:70952378:70963622:clu_3842_NA	rs110302047	1.25e-11	-1.43049
4:51496278:51498816:clu_11050_NA	rs109564513	1.27e-11	0.906052
5:33951628:33964774:clu_19379_NA	rs42851612	1.28e-11	0.971211
15:46465661:46517381:clu_16866_NA	rs41768235	1.29e-11	-1.17604
29:39857064:39858118:clu_6215_NA	rs42191963	1.3e-11	1.37069
12:15372631:15394599:clu_55245_NA	rs109182873	1.32e-11	-1.05328
21:28825975:28827945:clu_25685_NA	rs109712638	1.32e-11	0.999477
21:28825975:28827945:clu_25685_NA	rs109391983	1.32e-11	0.999477
21:28825975:28827945:clu_25685_NA	rs110315544	1.32e-11	0.999477
25:28270888:28273369:clu_50827_NA	rs109722581	1.32e-11	-1.15792
10:101873638:101874520:clu_2880_NA	rs41617569	1.33e-11	-1.18186
5:73532940:73533236:clu_20360_NA	rs134177218	1.34e-11	0.985443
7:40472713:40475534:clu_14592_NA	rs41659523	1.37e-11	0.900585
18:11761259:11764955:clu_52023_NA	rs134396862	1.41e-11	-1.19397
18:11761259:11764955:clu_52023_NA	rs110878729	1.41e-11	-1.19397
21:66942536:66942708:clu_26488_NA	rs134449091	1.41e-11	0.842943
9:75085543:75086317:clu_3937_NA	rs109022364	1.41e-11	1.19425
13:59969069:59997662:clu_40070_NA	rs109230495	1.42e-11	1.0592
16:71127690:71129580:clu_61817_NA	rs41824762	1.42e-11	-1.02984
10:46391016:46394239:clu_1548_NA	rs110018397	1.43e-11	-1.35812
10:46391016:46394239:clu_1548_NA	rs136950370	1.43e-11	-1.35812
10:86383999:86384975:clu_2652_NA	rs41591947	1.43e-11	-0.948786
18:46799998:46800980:clu_53310_NA	rs41884875	1.44e-11	-0.776717
11:49640417:49641870:clu_57931_NA	rs110142949	1.45e-11	0.971791
5:75354957:75357245:clu_20459_NA	rs109891832	1.45e-11	0.888846
7:96189859:96190552:clu_15815_NA	rs109131068	1.45e-11	-0.942218
18:46799998:46800980:clu_53310_NA	rs41884854	1.48e-11	-0.776115
5:108818570:108819462:clu_21466_NA	rs137671902	1.48e-11	-1.06318
4:76613427:76613861:clu_11373_NA	rs41603650	1.49e-11	0.906841
20:56696975:56705557:clu_43833_NA	rs41950439	1.52e-11	-0.922078
4:31925563:31940533:clu_10713_NA	rs135686220	1.52e-11	0.913929
18:11761259:11764955:clu_52023_NA	rs29016032	1.53e-11	-0.984496
24:8477345:8479721:clu_4807_NA	rs133924544	1.55e-11	-1.11138
24:8477345:8479721:clu_4807_NA	rs41256876	1.55e-11	-1.11138
4:113233778:113236038:clu_12229_NA	rs42746132	1.55e-11	1.15217
4:113233778:113236038:clu_12229_NA	rs42902046	1.55e-11	1.15217
7:17328920:17373105:clu_13696_NA	rs109543015	1.55e-11	-1.03703
16:71127690:71129580:clu_61817_NA	rs41825256	1.56e-11	-1.00629
21:45366674:45366974:clu_26022_NA	rs135716871	1.58e-11	-1.07044
16:29852153:29852312:clu_60467_NA	rs110822907	1.59e-11	0.987401
23:28550275:28666231:clu_27930_NA	rs110343544	1.59e-11	0.942414
23:28550275:28666231:clu_27930_NA	rs110343544	1.59e-11	0.942414
3:54880147:54880999:clu_45901_NA	rs108949614	1.6e-11	-1.00495
10:101873638:101874520:clu_2880_NA	rs41617562	1.61e-11	-1.17577
10:37871277:37872101:clu_1291_NA	rs109561826	1.62e-11	1.32216
2:131047011:131048854:clu_24740_NA	rs133765719	1.62e-11	1.11258
14:8566317:8570440:clu_35697_NA	rs109383111	1.64e-11	0.917912
5:67626032:67626379:clu_20219_NA	rs109091368	1.64e-11	1.22582
14:37232235:37233182:clu_36170_NA	rs110819809	1.65e-11	1.01531
21:22132526:22132918:clu_25504_NA	rs134746982	1.66e-11	-0.820264
11:14175889:14177278:clu_57086_NA	rs133365810	1.67e-11	-0.824883
13:53220335:53220509:clu_39708_NA	rs109473228	1.67e-11	-0.917293
29:36097426:36099852:clu_6126_NA	rs109371712	1.67e-11	0.93488
17:6718615:6720648:clu_62248_NA	rs41835125	1.7e-11	-0.851064
7:96164212:96165106:clu_15805_NA	rs109131068	1.72e-11	0.768122
7:39240785:39242199:clu_14549_NA	rs110254923	1.72e-11	-1.07283
7:39240785:39242199:clu_14549_NA	rs136906064	1.72e-11	-1.07283
29:28108878:28108997:clu_5983_NA	rs137077430	1.73e-11	-0.988565
29:28108878:28108997:clu_5983_NA	rs108951509	1.73e-11	-0.988565
25:40956028:40957116:clu_51608_NA	rs109174003	1.74e-11	-0.972898
28:25090141:25091217:clu_7854_NA	rs42142653	1.78e-11	1.05771
28:25090141:25091217:clu_7854_NA	rs134704060	1.78e-11	1.05771
5:99637947:99656511:clu_20885_NA	rs133869076	1.78e-11	-1.5668
21:22132526:22132918:clu_25504_NA	rs110304011	1.79e-11	-0.826944
23:7012269:7017821:clu_26772_NA	rs134352376	1.84e-11	1.14289
16:63860198:63863698:clu_61612_NA	rs42573284	1.85e-11	1.09222
11:29453000:29454579:clu_57490_NA	rs137081929	1.87e-11	1.17338
11:29453000:29454579:clu_57490_NA	rs109940722	1.87e-11	1.17338
14:608086:609040:clu_35374_NA	rs109421300	1.88e-11	-1.36462
1:143093064:143095341:clu_30827_NA	rs42897430	1.89e-11	1.39268
1:143093064:143095341:clu_30827_NA	rs42134584	1.89e-11	1.39268
4:51496278:51498816:clu_11050_NA	rs41651229	1.89e-11	0.918604
29:44641737:44641807:clu_6923_NA	rs42191421	1.92e-11	0.854266
3:54187763:54188530:clu_45880_NA	rs134755966	1.92e-11	0.904649
29:40008215:40011081:clu_6237_NA	rs42184179	1.93e-11	-0.968007
15:65715897:65718577:clu_17346_NA	rs132767305	1.94e-11	-0.592952
18:11761259:11764955:clu_52023_NA	rs41867378	1.94e-11	-1.1025
5:45166658:45170520:clu_19517_NA	rs133720216	1.95e-11	0.98734
18:23786509:23792387:clu_52426_NA	rs41574731	1.96e-11	-1.20083
2:135091863:135091969:clu_24926_NA	rs109529172	2e-11	0.975405
2:48207892:48225259:clu_23076_NA	rs110843104	2.01e-11	1.06426
25:35979241:35979526:clu_51172_NA	rs109497980	2.02e-11	-1.02674
6:92449427:92459486:clu_48639_NA	rs41655384	2.05e-11	-1.21254
25:10414603:10414757:clu_50031_NA	rs137400839	2.07e-11	-1.00938
19:48254520:48261523:clu_34233_NA	rs110681423	2.08e-11	-1.33819
19:57196226:57196349:clu_35081_NA	rs41932962	2.09e-11	-1.24303
5:113117407:113117490:clu_21853_NA	rs110206632	2.09e-11	0.906866
14:1142134:1142838:clu_35542_NA	rs110199901	2.11e-11	0.936082
5:74926067:74926330:clu_20445_NA	rs109916112	2.11e-11	0.881446
20:4722608:4723327:clu_43060_NA	rs378237043	2.12e-11	-0.891686
20:4722608:4723327:clu_43060_NA	rs207815183	2.12e-11	-0.891686
19:12903372:12904026:clu_31654_NA	rs137749304	2.13e-11	-0.697718
4:48282030:48284958:clu_10958_NA	rs109145444	2.13e-11	0.791576
5:113832647:113835104:clu_21889_NA	rs136370864	2.13e-11	0.8526
5:113832647:113835104:clu_21889_NA	rs135174245	2.13e-11	0.8526
5:113832647:113835104:clu_21889_NA	rs134812746	2.13e-11	0.8526
15:83204996:83206687:clu_17811_NA	rs110121936	2.14e-11	-1.2118
10:26401781:26412851:clu_853_NA	rs109377472	2.17e-11	-0.993555
10:26401781:26412851:clu_853_NA	rs110409582	2.17e-11	-0.993555
11:49640417:49641870:clu_57931_NA	rs29018810	2.2e-11	1.12758
7:5574054:5576995:clu_12807_NA	rs42863784	2.2e-11	0.990034
4:76613427:76613861:clu_11373_NA	rs134275331	2.21e-11	1.30623
13:53385554:53392836:clu_39714_NA	rs135362702	2.22e-11	-0.951526
20:6802493:6802650:clu_43090_NA	rs133519274	2.22e-11	0.884487
3:54108460:54109332:clu_45874_NA	rs134755966	2.24e-11	-1.05342
7:5574054:5576995:clu_12807_NA	rs109411446	2.28e-11	0.942186
2:131993039:131995788:clu_24804_NA	rs110560059	2.31e-11	-0.9831
3:20415809:20420361:clu_45040_NA	rs135901217	2.31e-11	-1.26476
16:51854399:51865545:clu_61353_NA	rs109998381	2.32e-11	1.06159
16:51854399:51865545:clu_61353_NA	rs110199510	2.32e-11	1.06159
4:113314356:113314859:clu_12235_NA	rs135240596	2.33e-11	-0.911892
10:26401781:26412851:clu_853_NA	rs29022126	2.34e-11	0.950117
13:74227571:74247025:clu_40646_NA	rs110712904	2.34e-11	0.930665
4:112940911:112942421:clu_12211_NA	rs42744905	2.34e-11	-0.823756
14:76150546:76152509:clu_36557_NA	rs110256908	2.36e-11	-0.956841
3:10725285:10729549:clu_44364_NA	rs109412945	2.39e-11	1.01266
3:10725285:10729549:clu_44364_NA	rs134218290	2.39e-11	1.01266
7:5574054:5576995:clu_12807_NA	rs110556408	2.39e-11	0.934581
18:1738360:1738721:clu_51739_NA	rs109641001	2.42e-11	-1.18048
10:21951167:21951745:clu_703_NA	rs109656339	2.45e-11	1.48401
6:59096784:59106229:clu_48165_NA	rs134152727	2.45e-11	0.982731
6:59096784:59106229:clu_48165_NA	rs108952361	2.45e-11	0.982731
6:59096784:59106229:clu_48165_NA	rs135226286	2.45e-11	0.982731
29:36097426:36099852:clu_6126_NA	rs110159529	2.46e-11	0.974746
7:96189859:96190552:clu_15815_NA	rs133275236	2.47e-11	-1.01256
5:74354768:74356227:clu_20392_NA	rs134396804	2.48e-11	-1.16141
14:8566317:8570440:clu_35697_NA	rs110319408	2.53e-11	0.993654
6:117139282:117148419:clu_49136_NA	rs109834254	2.53e-11	1.11793
16:75593657:75595811:clu_61932_NA	rs132989174	2.56e-11	-1.05325
3:26910882:26918643:clu_45262_NA	rs110461121	2.56e-11	-1.01158
8:69926659:69926812:clu_42057_NA	rs42717895	2.56e-11	0.933894
5:26810970:26811070:clu_18990_NA	rs110457668	2.57e-11	-0.976639
19:49768695:49772711:clu_34337_NA	rs109137147	2.59e-11	-0.865341
13:52341234:52347419:clu_39670_NA	rs136491107	2.63e-11	0.97405
13:52341234:52347419:clu_39670_NA	rs136955499	2.63e-11	0.97405
13:52341234:52347419:clu_39670_NA	rs134006060	2.63e-11	0.97405
1:67448151:67451114:clu_29435_NA	rs109594020	2.64e-11	0.892522
23:7012269:7017821:clu_26772_NA	rs110172508	2.64e-11	0.951594
7:16423414:16423546:clu_13561_NA	rs29014713	2.64e-11	-1.13527
7:18627211:18628802:clu_13850_NA	rs136382102	2.66e-11	-0.946731
7:18627211:18628802:clu_13850_NA	rs109405030	2.66e-11	-0.946731
6:22214673:22214791:clu_47754_NA	rs109455758	2.69e-11	0.89856
6:22214673:22214791:clu_47754_NA	rs41621351	2.71e-11	0.89656
6:22214673:22214791:clu_47754_NA	rs208655591	2.71e-11	0.89656
6:22214673:22214791:clu_47754_NA	rs29025923	2.71e-11	0.89656
6:22214673:22214791:clu_47754_NA	rs109744137	2.71e-11	0.89656
1:46013726:46016776:clu_29080_NA	rs134557017	2.73e-11	1.24001
13:53385554:53392836:clu_39714_NA	rs134110313	2.73e-11	-0.972148
16:63860198:63863698:clu_61612_NA	rs111028486	2.73e-11	1.14475
29:41147771:41149109:clu_6445_NA	rs136874488	2.73e-11	-0.89285
5:75354957:75357245:clu_20459_NA	rs134396804	2.73e-11	1.04191
7:83369147:83371475:clu_15655_NA	rs41630338	2.78e-11	-0.951515
8:59919396:59919906:clu_41778_NA	rs42673763	2.8e-11	-0.845843
5:74484635:74486594:clu_20404_NA	rs137468844	2.85e-11	-1.30118
26:40020379:40021276:clu_65403_NA	rs137313357	2.86e-11	1.13078
13:73518594:73539737:clu_40631_NA	rs135119295	2.94e-11	0.873916
16:28450006:28453334:clu_60404_NA	rs137262031	2.95e-11	-0.893219
13:74227571:74247025:clu_40646_NA	rs136897246	2.96e-11	0.9455
14:76150546:76152509:clu_36557_NA	rs110447752	2.97e-11	-0.931653
17:64170709:64172580:clu_63586_NA	rs41845660	2.99e-11	0.984124
13:52341234:52347419:clu_39670_NA	rs41697580	3.01e-11	0.97806
13:17828745:17832508:clu_38871_NA	rs110164494	3.02e-11	-1.00955
18:53805971:53807249:clu_54040_NA	rs41890270	3.03e-11	0.880096
7:38870564:38872326:clu_14510_NA	rs135203990	3.03e-11	1.52952
13:53457889:53462430:clu_39715_NA	rs42387318	3.04e-11	-1.05893
19:12746561:12749559:clu_31619_NA	rs110500890	3.09e-11	1.01244
16:37185383:37185560:clu_60632_NA	rs133626312	3.1e-11	0.993983
13:74227571:74247025:clu_40646_NA	rs136665268	3.11e-11	0.936893
11:2833674:2836283:clu_56652_NA	rs109852914	3.14e-11	-0.816768
23:47957606:47960061:clu_28511_NA	rs42037449	3.19e-11	1.14653
21:66942536:66942708:clu_26488_NA	rs41581339	3.21e-11	-0.808153
9:87170750:87171118:clu_4152_NA	rs136725732	3.21e-11	-0.803083
21:67821219:67821810:clu_26534_NA	rs135752654	3.22e-11	1.04758
12:86745084:86745171:clu_56408_NA	rs41677295	3.23e-11	-0.754062
14:665142:665237:clu_35403_NA	rs137787931	3.23e-11	-1.13048
17:54516464:54529175:clu_63123_NA	rs110285504	3.24e-11	0.928429
17:54516464:54529175:clu_63123_NA	rs110471365	3.24e-11	0.928429
18:46683263:46685930:clu_53300_NA	rs29012868	3.25e-11	-0.668808
18:46683263:46685930:clu_53300_NA	rs29012867	3.25e-11	-0.668808
18:46683263:46685930:clu_53300_NA	rs29012868	3.25e-11	-0.668808
18:46683263:46685930:clu_53300_NA	rs29012867	3.25e-11	-0.668808
5:100105882:100108364:clu_20928_NA	rs137016233	3.25e-11	1.3197
16:63896742:63900282:clu_61616_NA	rs109085462	3.29e-11	1.08586
16:63896742:63900282:clu_61616_NA	rs108951063	3.29e-11	1.08586
16:63896742:63900282:clu_61616_NA	rs109316054	3.29e-11	1.08586
13:73518594:73539737:clu_40631_NA	rs43072835	3.32e-11	-0.848089
19:48254361:48261523:clu_34233_NA	rs110681423	3.34e-11	1.25788
26:44057559:44059514:clu_65497_NA	rs109004256	3.34e-11	-0.79195
21:67782337:67782497:clu_26533_NA	rs29019577	3.38e-11	1.41804
21:67782337:67782497:clu_26533_NA	rs29019577	3.38e-11	1.41804
21:67782337:67782497:clu_26533_NA	rs29019577	3.38e-11	1.41804
21:67782337:67782497:clu_26533_NA	rs29019577	3.38e-11	1.41804
4:106102140:106105804:clu_12016_NA	rs110060160	3.4e-11	1.13262
8:100981318:100984648:clu_42707_NA	rs110942937	3.46e-11	0.917403
12:34348259:34351442:clu_55793_NA	rs110147321	3.53e-11	1.25101
6:22214673:22214791:clu_47754_NA	rs135158200	3.53e-11	0.903616
13:74227571:74247025:clu_40646_NA	rs135119295	3.54e-11	0.953195
2:131993039:131995788:clu_24804_NA	rs41851666	3.54e-11	-1.22958
5:51169875:51170278:clu_19670_NA	rs132744512	3.56e-11	0.912882
2:131993039:131995788:clu_24804_NA	rs136842300	3.57e-11	-1.00064
2:125937699:125937868:clu_24462_NA	rs109978867	3.57e-11	0.976243
19:36174416:36174684:clu_33284_NA	rs109277679	3.58e-11	-1.1854
26:18628824:18630141:clu_64710_NA	rs135442650	3.65e-11	-1.02583
16:41238836:41263708:clu_60735_NA	rs110491975	3.73e-11	-0.804273
21:65082014:65083534:clu_26410_NA	rs110720564	3.75e-11	-1.49487
16:21808712:21865219:clu_60257_NA	rs133056500	3.77e-11	-0.956586
21:34835392:34835728:clu_25893_NA	rs109305360	3.77e-11	-0.958634
13:73554768:73555003:clu_40631_NA	rs136665268	3.84e-11	0.831743
16:60280616:60283387:clu_61505_NA	rs137758462	3.88e-11	-1.11105
18:1947140:1947827:clu_51773_NA	rs110491665	3.89e-11	1.01148
18:26460797:26464843:clu_52637_NA	rs110439060	3.9e-11	-0.968178
22:56315173:56315260:clu_10065_NA	rs110036530	3.94e-11	0.954667
21:67782337:67782497:clu_26533_NA	rs136551435	3.96e-11	1.31506
21:67782337:67782497:clu_26533_NA	rs136551435	3.96e-11	1.31506
21:67782337:67782497:clu_26533_NA	rs136551435	3.96e-11	1.31506
21:67782337:67782497:clu_26533_NA	rs136551435	3.96e-11	1.31506
2:125937699:125937868:clu_24462_NA	rs133892815	3.97e-11	1.12721
3:57281387:57295002:clu_45951_NA	rs135530819	4.05e-11	-0.917376
3:57281387:57295002:clu_45951_NA	rs136155211	4.05e-11	-0.917376
3:57281387:57295002:clu_45951_NA	rs109813524	4.05e-11	-0.917376
3:57281387:57295002:clu_45951_NA	rs135406956	4.05e-11	-0.917376
3:57281387:57295002:clu_45951_NA	rs134211900	4.05e-11	-0.917376
3:57281387:57295002:clu_45951_NA	rs135088599	4.05e-11	-0.917376
3:57281387:57295002:clu_45951_NA	rs208524162	4.05e-11	-0.917376
3:57281387:57295002:clu_45951_NA	rs109049388	4.05e-11	-0.917376
14:665142:665237:clu_35403_NA	rs41256919	4.08e-11	-1.051
15:35150044:35157198:clu_16602_NA	rs109618340	4.14e-11	0.868166
21:58685604:58687499:clu_26297_NA	rs110754609	4.14e-11	-1.1583
5:74283441:74335058:clu_20386_NA	rs136940661	4.14e-11	1.07163
5:74283441:74335058:clu_20386_NA	rs109176587	4.14e-11	1.07163
22:14741084:14752683:clu_8718_NA	rs133234280	4.19e-11	0.818343
22:14741084:14752683:clu_8718_NA	rs133667457	4.19e-11	0.818343
3:54426769:54428169:clu_45874_NA	rs110765828	4.23e-11	0.947384
3:54426769:54428169:clu_45874_NA	rs133927200	4.23e-11	0.947384
3:99764501:99768277:clu_46550_NA	rs135741405	4.26e-11	1.06175
25:35950839:35951337:clu_51152_NA	rs109497980	4.27e-11	-1.20434
13:74227571:74247025:clu_40646_NA	rs110768475	4.29e-11	0.966197
23:28666972:28724201:clu_27937_NA	rs109970530	4.29e-11	-0.806564
16:63860198:63863698:clu_61612_NA	rs42960367	4.31e-11	1.09745
13:74686233:74687392:clu_40688_NA	rs109236552	4.32e-11	-0.889657
16:30489946:30491870:clu_60509_NA	rs137380654	4.41e-11	1.16578
2:125662246:125663652:clu_24436_NA	rs109768914	4.46e-11	-0.935426
2:131993039:131995788:clu_24804_NA	rs134601311	4.49e-11	0.920863
16:37185383:37185560:clu_60632_NA	rs110248601	4.52e-11	0.999364
16:37185383:37185560:clu_60632_NA	rs43103008	4.52e-11	0.999364
29:50594014:50595184:clu_7353_NA	rs137510514	4.52e-11	-0.974237
3:57281387:57295002:clu_45951_NA	rs110891676	4.52e-11	-0.915247
29:40623122:40624600:clu_6283_NA	rs42911227	4.55e-11	0.900969
29:40623122:40624600:clu_6283_NA	rs133310538	4.55e-11	0.900969
23:27830962:27833421:clu_27824_NA	rs109065282	4.58e-11	-0.926625
17:14360636:14362343:clu_62346_NA	rs135501768	4.63e-11	0.812688
19:14959949:14960720:clu_31786_NA	rs110519697	4.67e-11	-1.13307
4:95227525:95232203:clu_11730_NA	rs136940210	4.71e-11	1.15067
19:55187754:55191581:clu_34794_NA	rs135983539	4.76e-11	-0.803485
17:63692717:63695041:clu_63561_NA	rs41847737	4.83e-11	-0.974487
2:19359512:19363051:clu_22587_NA	rs41658439	4.87e-11	0.961256
23:28003641:28003934:clu_27903_NA	rs17871039	4.87e-11	0.877838
21:22316346:22319186:clu_25498_NA	rs134204180	4.89e-11	1.03692
21:22316346:22319186:clu_25498_NA	rs110238159	4.89e-11	1.03692
10:46391016:46394239:clu_1548_NA	rs109394729	4.97e-11	-1.30429
10:46391016:46394239:clu_1548_NA	rs109605174	4.97e-11	-1.30429
18:60860511:60861305:clu_54645_NA	rs136828048	4.98e-11	1.16391
18:48225802:48226044:clu_53439_NA	rs41883263	4.98e-11	-0.925741
18:48225802:48226044:clu_53439_NA	rs29022095	4.98e-11	-0.925741
3:57148213:57153456:clu_45949_NA	rs133723770	5e-11	0.760222
23:27906434:27956638:clu_27865_NA	rs137632049	5.01e-11	0.866294
4:102895201:102909515:clu_11875_NA	rs41650488	5.01e-11	-0.898895
4:102895201:102909515:clu_11875_NA	rs41566034	5.01e-11	-0.898895
29:43328542:43329852:clu_6686_NA	rs134693560	5.02e-11	-1.43134
29:43328542:43329852:clu_6686_NA	rs382000077	5.02e-11	-1.43134
29:50697935:50698046:clu_7383_NA	rs137562463	5.05e-11	0.958403
5:30717848:30718850:clu_19241_NA	rs109464988	5.07e-11	-0.889054
8:69926659:69926812:clu_42057_NA	rs42717878	5.07e-11	0.99721
16:71127690:71129580:clu_61817_NA	rs41823491	5.08e-11	1.0306
7:40472713:40475534:clu_14592_NA	rs136462748	5.11e-11	0.877813
16:727230:728480:clu_59972_NA	rs133226239	5.12e-11	0.92473
19:12866483:12867153:clu_31645_NA	rs110433247	5.21e-11	-0.885902
13:45099586:45100565:clu_39456_NA	rs42441672	5.33e-11	-0.979122
2:112906410:112906537:clu_24039_NA	rs108979603	5.34e-11	-0.823728
4:95227525:95232203:clu_11730_NA	rs137799787	5.35e-11	1.14038
13:53431764:53506434:clu_39716_NA	rs109437403	5.38e-11	0.90564
9:95121096:95122928:clu_4361_NA	rs134237043	5.39e-11	1.01387
6:106505389:106511604:clu_48887_NA	rs109235826	5.4e-11	-0.848793
18:62338221:62338500:clu_54804_NA	rs134864527	5.42e-11	1.23279
21:58685604:58687499:clu_26297_NA	rs41645552	5.42e-11	-1.10738
7:5890519:5891705:clu_12880_NA	rs136854175	5.45e-11	1.48366
21:65082014:65083534:clu_26410_NA	rs109194946	5.49e-11	-1.42114
21:28825975:28827945:clu_25685_NA	rs110807870	5.51e-11	0.981463
21:28825975:28827945:clu_25685_NA	rs134724689	5.51e-11	0.981463
21:22342762:22346923:clu_25500_NA	rs109797415	5.61e-11	-1.08109
21:58664333:58667559:clu_26302_NA	rs41645552	5.66e-11	0.954168
19:41943554:41943874:clu_33686_NA	rs110245393	5.71e-11	-1.26209
23:27908759:27957110:clu_27865_NA	rs109318615	5.71e-11	-0.944573
23:27908759:27957110:clu_27865_NA	rs109318615	5.71e-11	-0.944573
29:42246980:42247603:clu_6482_NA	rs42189533	5.72e-11	0.881513
15:17987223:17996008:clu_16155_NA	rs110672659	5.74e-11	0.909898
11:66610988:66612343:clu_58113_NA	rs109658102	5.76e-11	-1.19259
3:54108460:54109332:clu_45874_NA	rs110411708	5.76e-11	-1.05496
2:135091863:135091969:clu_24926_NA	rs132971228	5.78e-11	1.04663
17:7471957:7502035:clu_62267_NA	rs41837258	5.79e-11	-1.04781
21:27706672:27709111:clu_25657_NA	rs42089281	5.88e-11	0.977932
2:131993039:131995788:clu_24804_NA	rs134327884	5.88e-11	-1.04284
4:65997281:66003657:clu_11225_NA	rs137012308	5.88e-11	1.19252
23:28620518:28723145:clu_27930_NA	rs136368496	5.89e-11	-0.919931
23:27833394:27874253:clu_27825_NA	rs109318615	5.92e-11	0.912078
14:665142:665237:clu_35403_NA	rs137205809	6.05e-11	-1.10348
13:59969069:59997662:clu_40070_NA	rs135049699	6.14e-11	1.07896
13:59969069:59997662:clu_40070_NA	rs110163557	6.14e-11	1.07896
13:59969069:59997662:clu_40070_NA	rs110597649	6.14e-11	1.07896
23:28526856:28723145:clu_27930_NA	rs109908747	6.14e-11	0.724632
23:28526856:28723145:clu_27930_NA	rs109908747	6.14e-11	0.724632
1:154616588:154687340:clu_31279_NA	rs109711672	6.18e-11	-1.14319
23:27833696:27874253:clu_27825_NA	rs109674282	6.21e-11	0.954818
25:38410621:38414513:clu_51464_NA	rs136880641	6.21e-11	0.928685
7:58601880:58605337:clu_15263_NA	rs136823032	6.33e-11	-0.897409
10:88871813:88871906:clu_2771_NA	rs41654596	6.34e-11	-0.815355
29:42246980:42247603:clu_6482_NA	rs110777901	6.39e-11	0.888373
29:42246980:42247603:clu_6482_NA	rs42932676	6.39e-11	0.888373
11:100882404:100885971:clu_59335_NA	rs109566639	6.53e-11	-0.943567
11:100882404:100885971:clu_59335_NA	rs109998709	6.53e-11	-0.943567
21:66942536:66942708:clu_26488_NA	rs110783124	6.56e-11	-0.994423
2:135554486:135560109:clu_24962_NA	rs109298020	6.58e-11	0.732249
2:135091863:135091969:clu_24926_NA	rs41627659	6.63e-11	1.00416
23:27844990:27909744:clu_27865_NA	rs109318615	6.68e-11	-0.949915
23:27844990:27909744:clu_27865_NA	rs109318615	6.68e-11	-0.949915
19:12903372:12904026:clu_31654_NA	rs135875350	6.69e-11	0.746724
29:41025674:41027516:clu_6410_NA	rs136874488	6.78e-11	-0.875091
29:41025674:41027516:clu_6410_NA	rs136874488	6.78e-11	-0.875091
18:48176743:48177106:clu_53431_NA	rs41883263	6.79e-11	-0.829314
18:48176743:48177106:clu_53431_NA	rs29022095	6.79e-11	-0.829314
2:44625261:44627860:clu_23024_NA	rs133422577	6.81e-11	-1.10156
13:57382036:57388032:clu_39983_NA	rs41694116	6.82e-11	1.5631
23:28666230:28723145:clu_27930_NA	rs110347464	6.83e-11	0.87906
5:24065398:24066485:clu_18824_NA	rs110316350	6.83e-11	-0.975933
22:13170502:13171428:clu_8675_NA	rs109031395	6.88e-11	-1.01029
29:41867701:41872694:clu_6455_NA	rs110413021	6.88e-11	0.800787
13:18024824:18029113:clu_38894_NA	rs41602503	6.89e-11	1.27134
3:57281387:57295002:clu_45951_NA	rs29020505	6.92e-11	-0.921637
6:22214673:22214791:clu_47754_NA	rs42782754	6.92e-11	0.880336
23:47957606:47960061:clu_28511_NA	rs110766575	6.94e-11	1.09397
13:53220335:53220509:clu_39708_NA	rs109943417	6.96e-11	-0.897897
3:14241085:14241399:clu_44480_NA	rs41587368	6.98e-11	-0.938682
7:96312341:96313134:clu_15822_NA	rs135991910	7e-11	0.801201
7:96312341:96313134:clu_15822_NA	rs135637687	7e-11	0.801201
11:29453000:29454579:clu_57490_NA	rs43048562	7.03e-11	1.1569
24:37428468:37433116:clu_5150_NA	rs110212032	7.09e-11	-0.824118
10:26401781:26412851:clu_853_NA	rs132862867	7.23e-11	-0.958205
16:727230:728480:clu_59972_NA	rs41789740	7.25e-11	0.895109
25:37784328:37785101:clu_51384_NA	rs110158808	7.26e-11	-1.06823
25:26124093:26124590:clu_50515_NA	rs41257102	7.38e-11	-1.06167
9:87170750:87171118:clu_4152_NA	rs42647399	7.39e-11	-0.792308
22:59156363:59157024:clu_10223_NA	rs109377008	7.42e-11	0.951406
21:20576248:20583465:clu_25333_NA	rs136197972	7.45e-11	0.768331
23:29073431:29074694:clu_28145_NA	rs134975091	7.53e-11	-0.837953
4:10454993:10460075:clu_10495_NA	rs109406552	7.58e-11	-1.04041
29:42246980:42247603:clu_6482_NA	rs42822981	7.64e-11	0.973766
13:69774681:69776630:clu_40519_NA	rs109223231	7.68e-11	1.02291
8:80912220:80912348:clu_42338_NA	rs110503484	7.71e-11	-1.0623
7:5574054:5576995:clu_12807_NA	rs110636800	7.75e-11	0.930859
5:45166658:45170520:clu_19517_NA	rs110919899	7.82e-11	-0.948125
4:113068572:113071581:clu_12223_NA	rs43121841	7.83e-11	-1.1306
23:27906434:27908631:clu_27865_NA	rs109318615	7.87e-11	-0.948676
3:57148213:57153456:clu_45949_NA	rs110833647	7.91e-11	-0.850711
25:37784328:37785101:clu_51384_NA	rs134729944	7.92e-11	-0.909191
8:70405185:70405349:clu_42068_NA	rs133223391	7.97e-11	0.985374
13:45099586:45100565:clu_39456_NA	rs42853884	8.07e-11	-0.908232
13:45099586:45100565:clu_39456_NA	rs42853863	8.07e-11	-0.908232
6:117139282:117148419:clu_49136_NA	rs134451533	8.16e-11	0.927595
13:73554768:73555003:clu_40631_NA	rs110173057	8.2e-11	0.842069
20:10047183:10047958:clu_43173_NA	rs29018712	8.23e-11	1.07885
5:56165011:56168621:clu_19764_NA	rs110038969	8.3e-11	1.0222
6:59096784:59106229:clu_48165_NA	rs136654547	8.31e-11	0.911055
6:59096784:59106229:clu_48165_NA	rs109453532	8.31e-11	0.911055
4:92925666:92929206:clu_11643_NA	rs109229018	8.32e-11	-0.872478
4:92925666:92929206:clu_11643_NA	rs109738522	8.32e-11	-0.872478
23:25730364:25732536:clu_27612_NA	rs109931871	8.35e-11	-1.46982
19:55187754:55191581:clu_34794_NA	rs41921294	8.46e-11	-0.777266
25:27410520:27410901:clu_50747_NA	rs109966595	8.49e-11	-0.911868
2:34115335:34118631:clu_22854_NA	rs109482600	8.52e-11	1.68386
7:34356417:34356498:clu_14414_NA	rs109143840	8.52e-11	1.08818
9:87170750:87171118:clu_4152_NA	rs41642775	8.57e-11	-0.829506
22:14741084:14752683:clu_8718_NA	rs110481219	8.59e-11	1.24981
23:50541222:50551405:clu_28580_NA	rs110555956	8.6e-11	-0.994522
14:34294874:34296878:clu_36136_NA	rs136269439	8.66e-11	1.02674
14:34294874:34296878:clu_36136_NA	rs134858973	8.66e-11	1.02674
23:17002387:17004873:clu_27414_NA	rs29011724	8.69e-11	1.00195
11:66610988:66612343:clu_58113_NA	rs110860861	8.7e-11	-1.07764
29:41147771:41149109:clu_6445_NA	rs109396933	8.72e-11	0.884979
16:12426423:12426707:clu_60230_NA	rs42741045	8.74e-11	0.985184
7:5890519:5891705:clu_12880_NA	rs110971111	8.78e-11	1.46797
7:5890519:5891705:clu_12880_NA	rs109608582	8.78e-11	1.46797
9:87208700:87212508:clu_4152_NA	rs136725732	8.82e-11	-0.874566
9:87170750:87171118:clu_4152_NA	rs110852888	8.89e-11	0.772997
13:73554768:73555003:clu_40631_NA	rs135119295	8.99e-11	0.835597
10:57723987:57749029:clu_1785_NA	rs42286874	9.01e-11	-0.9907
20:4722608:4723327:clu_43060_NA	rs210550311	9.01e-11	-0.879421
20:4722608:4723327:clu_43060_NA	rs133274861	9.01e-11	-0.879421
13:69774681:69776630:clu_40519_NA	rs135342232	9.08e-11	1.17066
14:37256787:37272722:clu_36171_NA	rs110171973	9.18e-11	1.02658
14:64219498:64220538:clu_36357_NA	rs135765103	9.27e-11	1.01938
17:65485410:65485631:clu_63634_NA	rs43010041	9.28e-11	0.815874
25:28270888:28273369:clu_50827_NA	rs108938782	9.28e-11	-0.989241
21:58685604:58687499:clu_26297_NA	rs110545511	9.32e-11	-1.12466
21:66942536:66942708:clu_26488_NA	rs108947504	9.4e-11	0.883281
5:69684147:69686636:clu_20287_NA	rs135911678	9.43e-11	0.839027
13:53862686:53864086:clu_39759_NA	rs109508313	9.49e-11	-1.06011
11:66610988:66612343:clu_58113_NA	rs41569402	9.51e-11	-1.16977
25:40956028:40957116:clu_51608_NA	rs137461411	9.51e-11	0.954384
18:11761259:11764955:clu_52023_NA	rs29022092	9.53e-11	-0.801162
4:51496278:51498816:clu_11050_NA	rs41651938	9.55e-11	0.909975
17:52188918:52195209:clu_62878_NA	rs110852112	9.56e-11	-0.962366
6:111037519:111044125:clu_48934_NA	rs109620062	9.57e-11	1.07958
23:25638021:25695168:clu_27610_NA	rs135727720	9.62e-11	1.04321
4:106102140:106105804:clu_12016_NA	rs108960855	9.64e-11	0.923038
29:41025674:41027516:clu_6410_NA	rs110393785	9.76e-11	0.914832
29:41025674:41027516:clu_6410_NA	rs110393785	9.76e-11	0.914832
23:17038274:17045168:clu_27418_NA	rs109671970	9.96e-11	0.875077
21:67766674:67797967:clu_26527_NA	rs110080974	9.98e-11	-0.836392
21:67766674:67797967:clu_26527_NA	rs110080974	9.98e-11	-0.836392
21:67766674:67797967:clu_26527_NA	rs110080974	9.98e-11	-0.836392
21:67766674:67797967:clu_26527_NA	rs110080974	9.98e-11	-0.836392
21:67766674:67797967:clu_26527_NA	rs110080974	9.98e-11	-0.836392
21:67766674:67797967:clu_26527_NA	rs110080974	9.98e-11	-0.836392
10:101922955:101923621:clu_2885_NA	rs41661892	1e-10	0.937311
26:10708624:10709590:clu_64400_NA	rs41650589	1.01e-10	-0.887756
13:53862686:53864086:clu_39759_NA	rs136812338	1.02e-10	-1.11709
2:44705976:44707721:clu_23039_NA	rs133422577	1.02e-10	-0.968675
10:22033727:22041793:clu_718_NA	rs108949607	1.03e-10	-0.7859
22:43016940:43018382:clu_9139_NA	rs42007989	1.03e-10	0.932691
5:74484635:74486594:clu_20404_NA	rs110900385	1.03e-10	-1.23725
26:18628824:18630141:clu_64710_NA	rs42089841	1.04e-10	-1.0301
6:57214589:57218053:clu_48064_NA	rs41652922	1.04e-10	-1.08676
6:57214589:57218053:clu_48064_NA	rs110354925	1.04e-10	-1.08676
19:55701917:55702428:clu_34880_NA	rs41925019	1.05e-10	1.08695
10:70594643:70595802:clu_2141_NA	rs135048764	1.06e-10	0.898744
9:40699779:40701141:clu_3396_NA	rs109990443	1.06e-10	1.06992
13:73349132:73357902:clu_40617_NA	rs41712248	1.07e-10	-1.04096
4:7620988:7623169:clu_10403_NA	rs110645596	1.07e-10	-0.890026
11:6608419:6611071:clu_56827_NA	rs136413397	1.08e-10	-0.729936
19:55187754:55191581:clu_34794_NA	rs109693837	1.08e-10	-0.795704
21:67783286:67783884:clu_26534_NA	rs134602916	1.08e-10	0.986384
21:67783286:67783884:clu_26534_NA	rs134602916	1.08e-10	0.986384
21:67783286:67783884:clu_26534_NA	rs134602916	1.08e-10	0.986384
21:67783286:67783884:clu_26534_NA	rs134602916	1.08e-10	0.986384
2:21689788:21691060:clu_22621_NA	rs109020446	1.08e-10	0.924027
4:92902184:92902868:clu_11636_NA	rs110914861	1.08e-10	0.699413
11:49258709:49258945:clu_57893_NA	rs109604753	1.09e-10	0.996228
21:22342762:22346923:clu_25500_NA	rs41639610	1.09e-10	-0.889302
9:87096308:87179807:clu_4152_NA	rs136725732	1.09e-10	-0.831239
18:2745418:2785175:clu_51813_NA	rs41857003	1.1e-10	0.994945
21:22342762:22346923:clu_25500_NA	rs109625477	1.1e-10	-1.06755
11:106130787:106130886:clu_59821_NA	rs110940914	1.11e-10	0.835419
26:39316842:39319804:clu_65359_NA	rs109884337	1.14e-10	-0.839447
26:39316842:39319804:clu_65359_NA	rs110625569	1.14e-10	-0.839447
26:39316842:39319804:clu_65359_NA	rs109048178	1.14e-10	-0.839447
28:6452120:6470134:clu_7552_NA	rs132650071	1.14e-10	1.13229
10:22207732:22208235:clu_722_NA	rs109750671	1.15e-10	0.816912
11:72016678:72017054:clu_58295_NA	rs135819841	1.15e-10	-0.753269
24:4012759:4015575:clu_4772_NA	rs42042322	1.15e-10	-1.21547
24:4012759:4015575:clu_4772_NA	rs42042312	1.15e-10	-1.21547
25:3033010:3048608:clu_49806_NA	rs109416099	1.15e-10	0.640879
10:26401781:26412851:clu_853_NA	rs109528138	1.16e-10	-1.04594
3:106612673:106614699:clu_46949_NA	rs108985262	1.16e-10	0.823182
19:40244768:40245625:clu_33588_NA	rs108998111	1.17e-10	0.914874
29:41867701:41872694:clu_6455_NA	rs110525066	1.17e-10	0.728717
5:74283441:74335058:clu_20386_NA	rs109637438	1.18e-10	1.03245
13:33368661:33373563:clu_39157_NA	rs134456268	1.19e-10	0.820849
13:33368661:33373563:clu_39157_NA	rs136217355	1.19e-10	0.820849
16:29852153:29852312:clu_60467_NA	rs109079808	1.2e-10	0.943389
7:96189859:96190552:clu_15815_NA	rs135991910	1.2e-10	0.856398
7:96189859:96190552:clu_15815_NA	rs135637687	1.2e-10	0.856398
7:5574054:5576995:clu_12807_NA	rs41255569	1.2e-10	0.994234
13:42581517:42581976:clu_39373_NA	rs41584363	1.21e-10	1.09573
29:41867701:41872694:clu_6455_NA	rs109396933	1.21e-10	-0.806074
12:15372631:15394599:clu_55245_NA	rs109156404	1.22e-10	-1.03535
2:89053507:89056298:clu_23461_NA	rs108962421	1.22e-10	1.11274
27:15074769:15078839:clu_18017_NA	rs42118380	1.22e-10	0.866252
2:120187467:120189120:clu_24194_NA	rs110381941	1.23e-10	-1.78375
6:105212332:105212957:clu_48874_NA	rs29012203	1.23e-10	1.02147
6:105212332:105212957:clu_48874_NA	rs29012203	1.23e-10	1.02147
6:105212332:105212957:clu_48874_NA	rs29012203	1.23e-10	1.02147
29:41025674:41027516:clu_6410_NA	rs43174976	1.26e-10	0.911347
29:41025674:41027516:clu_6410_NA	rs43174976	1.26e-10	0.911347
11:2833674:2836283:clu_56652_NA	rs134326424	1.28e-10	-0.805673
23:43283601:43288102:clu_28439_NA	rs137475554	1.29e-10	-1.02067
11:105446472:105450176:clu_59709_NA	rs41572342	1.3e-10	0.920154
19:54500007:54504753:clu_34760_NA	rs135035661	1.3e-10	0.872865
25:33557287:33557478:clu_50944_NA	rs109056147	1.3e-10	-0.952111
5:45166658:45170520:clu_19517_NA	rs41567990	1.31e-10	-0.900164
7:16523676:16525327:clu_13583_NA	rs137484466	1.31e-10	-0.919772
10:20547718:20559266:clu_502_NA	rs109191617	1.33e-10	0.869006
13:53220335:53220509:clu_39708_NA	rs135500936	1.33e-10	-0.884036
22:52528584:52529071:clu_9905_NA	rs42018091	1.34e-10	0.865211
23:28525568:28665069:clu_27928_NA	rs132910108	1.36e-10	1.04992
23:28525568:28665069:clu_27928_NA	rs132910108	1.36e-10	1.04992
6:91883203:91884537:clu_48628_NA	rs109130955	1.36e-10	0.948033
23:28525568:28665069:clu_27928_NA	rs109284993	1.37e-10	1.12249
23:28525568:28665069:clu_27928_NA	rs109284993	1.37e-10	1.12249
8:69926659:69926812:clu_42057_NA	rs41255162	1.37e-10	1.01117
6:97236980:97244512:clu_48692_NA	rs41255159	1.38e-10	-1.28615
16:28450006:28453334:clu_60404_NA	rs109030510	1.39e-10	-0.807379
7:62366708:62372129:clu_15417_NA	rs136410320	1.39e-10	0.900363
23:27906434:27956638:clu_27865_NA	rs109970530	1.4e-10	-0.833252
17:66167777:66168630:clu_63658_NA	rs41721081	1.41e-10	-0.910389
2:48207892:48225259:clu_23076_NA	rs109490779	1.41e-10	1.02162
22:1782909:1785308:clu_8368_NA	rs41583576	1.43e-10	-1.19599
2:131993039:131995788:clu_24804_NA	rs109839783	1.44e-10	-0.9682
17:52188918:52195209:clu_62878_NA	rs109167287	1.45e-10	-0.966335
22:16651414:16651512:clu_8803_NA	rs110555836	1.45e-10	0.846568
2:125662246:125663652:clu_24436_NA	rs109339257	1.46e-10	-1.02593
10:26401781:26412851:clu_853_NA	rs134524274	1.48e-10	-0.917116
19:12746561:12749559:clu_31619_NA	rs41665397	1.48e-10	1.01442
15:80674975:80680939:clu_17697_NA	rs137474482	1.51e-10	-1.1057
10:43699445:43699852:clu_1456_NA	rs133143157	1.53e-10	-0.836693
25:27410520:27410901:clu_50747_NA	rs109311252	1.54e-10	-0.952545
20:71294782:71299240:clu_43961_NA	rs41608293	1.55e-10	-0.970722
25:2505118:2524628:clu_49715_NA	rs109648695	1.55e-10	0.949951
26:21160910:21161311:clu_64824_NA	rs109355069	1.56e-10	-0.888547
6:22214673:22214791:clu_47754_NA	rs136865783	1.57e-10	0.840286
25:24795462:24796464:clu_50389_NA	rs42066457	1.58e-10	-0.819144
2:131993039:131995788:clu_24804_NA	rs133869409	1.59e-10	-0.960337
10:37552971:37553204:clu_1236_NA	rs136230548	1.6e-10	1.30041
21:58685604:58687499:clu_26297_NA	rs110783579	1.6e-10	-0.949855
5:101699504:101701149:clu_20993_NA	rs134584537	1.61e-10	1.00501
2:19661526:19662384:clu_22601_NA	rs109758580	1.62e-10	-0.581575
3:99764501:99768277:clu_46550_NA	rs43133404	1.63e-10	1.09362
8:65275649:65282055:clu_41968_NA	rs42899110	1.63e-10	1.1175
5:28865921:28866818:clu_19105_NA	rs110295505	1.65e-10	-1.08177
16:28450006:28453334:clu_60404_NA	rs108975908	1.66e-10	-0.806827
23:37820731:37822569:clu_28323_NA	rs41612187	1.66e-10	0.928582
7:5132520:5133557:clu_12759_NA	rs110088112	1.66e-10	1.08919
16:41238836:41263708:clu_60735_NA	rs42616266	1.67e-10	-0.721852
19:20282274:20283527:clu_32065_NA	rs29020857	1.68e-10	1.14287
14:37256787:37272722:clu_36171_NA	rs110438912	1.69e-10	1.15031
23:28722121:28723145:clu_27930_NA	rs109049232	1.69e-10	0.85281
1:83814364:83815286:clu_29906_NA	rs134945630	1.7e-10	1.25531
19:56892503:56893413:clu_35062_NA	rs135372735	1.72e-10	-0.96782
17:6718615:6720648:clu_62248_NA	rs135350640	1.73e-10	-0.840035
19:19377929:19381926:clu_31946_NA	rs41640967	1.74e-10	-1.14891
5:69684147:69686636:clu_20287_NA	rs109928164	1.74e-10	0.865928
7:3874077:3896476:clu_12593_NA	rs136669619	1.74e-10	-0.976825
16:4270721:4273851:clu_60128_NA	rs109712841	1.76e-10	0.902876
25:38969209:38973788:clu_51504_NA	rs109241536	1.76e-10	-0.819875
18:1762307:1762567:clu_51736_NA	rs133810089	1.78e-10	-0.921802
4:50032855:50037443:clu_11011_NA	rs133977848	1.78e-10	-0.774166
5:45166658:45170520:clu_19517_NA	rs110495568	1.78e-10	0.909431
13:18024824:18029113:clu_38894_NA	rs137074425	1.79e-10	0.930363
13:18024824:18029113:clu_38894_NA	rs110549090	1.79e-10	0.930363
23:27830962:27833421:clu_27824_NA	rs109970530	1.79e-10	-0.837412
23:10395004:10395467:clu_27106_NA	rs29016513	1.8e-10	1.20011
26:39633621:39648341:clu_65374_NA	rs135360945	1.8e-10	-0.902438
13:53385554:53392836:clu_39714_NA	rs42387294	1.81e-10	-0.979248
4:112868361:112873340:clu_12177_NA	rs109720784	1.81e-10	0.84449
4:113314356:113314859:clu_12235_NA	rs109581612	1.82e-10	-0.882172
18:49148960:49150868:clu_53546_NA	rs108964103	1.83e-10	-0.727361
18:57640467:57667552:clu_54495_NA	rs41892940	1.83e-10	0.8321
18:57640467:57667552:clu_54495_NA	rs109012807	1.83e-10	0.8321
2:131993039:131995788:clu_24804_NA	rs42762047	1.83e-10	-1.25797
21:67783286:67783884:clu_26534_NA	rs110093570	1.85e-10	0.95962
21:67783286:67783884:clu_26534_NA	rs110093570	1.85e-10	0.95962
21:67783286:67783884:clu_26534_NA	rs110093570	1.85e-10	0.95962
21:67783286:67783884:clu_26534_NA	rs110093570	1.85e-10	0.95962
20:62983071:62983975:clu_43898_NA	rs41620006	1.86e-10	-0.840035
2:135091863:135091969:clu_24926_NA	rs109642651	1.86e-10	0.881784
19:61478923:61480924:clu_35164_NA	rs110131245	1.87e-10	1.36028
23:27844990:27845575:clu_27865_NA	rs137632049	1.89e-10	0.865492
3:66925206:66926366:clu_46034_NA	rs42509354	1.89e-10	-1.28248
3:66925206:66926366:clu_46034_NA	rs135780535	1.89e-10	-1.28248
3:66925206:66926366:clu_46034_NA	rs41565804	1.89e-10	-1.28248
10:20866552:20867245:clu_529_NA	rs109857067	1.91e-10	-0.848482
3:53917772:53919700:clu_45864_NA	rs137162936	1.92e-10	0.9256
3:53917772:53919700:clu_45864_NA	rs137014999	1.92e-10	0.9256
3:53917772:53919700:clu_45864_NA	rs41576211	1.92e-10	0.9256
3:53917772:53919700:clu_45864_NA	rs134329557	1.92e-10	0.9256
3:53917772:53919700:clu_45864_NA	rs109733519	1.92e-10	0.9256
18:25730632:25731627:clu_52583_NA	rs109355816	1.93e-10	0.903654
19:55187754:55191581:clu_34794_NA	rs135641232	1.93e-10	-0.851122
11:2833674:2836283:clu_56652_NA	rs109516797	1.94e-10	-0.768905
21:58664333:58667559:clu_26302_NA	rs109611073	1.95e-10	1.01042
5:74926067:74926330:clu_20445_NA	rs109891832	1.96e-10	0.843601
5:113953528:113953973:clu_21907_NA	rs110516564	1.98e-10	-1.00067
5:99606851:99610625:clu_20880_NA	rs109539915	1.98e-10	0.842365
28:33728039:33730615:clu_8152_NA	rs109894549	1.99e-10	0.830605
28:33728039:33730615:clu_8152_NA	rs109260245	1.99e-10	0.830605
16:63896742:63900282:clu_61616_NA	rs135047259	2.01e-10	0.982561
2:135091863:135091969:clu_24926_NA	rs109704464	2.02e-10	0.880092
22:56315173:56315260:clu_10065_NA	rs108972464	2.02e-10	0.838112
22:56315173:56315260:clu_10065_NA	rs41585996	2.02e-10	0.838112
16:63860198:63863698:clu_61612_NA	rs134382589	2.04e-10	1.04345
23:27833394:27874253:clu_27825_NA	rs109065282	2.04e-10	0.888718
10:38213274:38215931:clu_1333_NA	rs132991692	2.05e-10	-1.0614
18:58397552:58629304:clu_54539_NA	rs109011289	2.06e-10	-0.769436
18:51038814:51039748:clu_53748_NA	rs41887409	2.06e-10	-0.886825
18:51038814:51039748:clu_53748_NA	rs41887380	2.06e-10	-0.886825
18:51405292:51487080:clu_53787_NA	rs41635814	2.07e-10	0.882959
23:7592494:7592725:clu_26896_NA	rs109640624	2.08e-10	0.871309
4:92925666:92929206:clu_11643_NA	rs41590228	2.08e-10	-0.850761
5:75282891:75283987:clu_20458_NA	rs109891832	2.08e-10	-0.867987
4:98891192:98897986:clu_11771_NA	rs109354967	2.1e-10	-1.04274
17:63692717:63695041:clu_63561_NA	rs41847101	2.12e-10	-0.946259
2:135675667:135676474:clu_25000_NA	rs109397430	2.13e-10	-0.981619
8:102527372:102527508:clu_42774_NA	rs110161649	2.13e-10	0.80621
1:71283711:71301931:clu_29578_NA	rs41628914	2.14e-10	-1.06602
19:40452723:40453374:clu_33639_NA	rs110352845	2.14e-10	-0.893757
5:24065398:24066485:clu_18824_NA	rs110617466	2.14e-10	-0.947464
7:3874077:3896476:clu_12593_NA	rs110055898	2.14e-10	0.989104
10:64836116:64838534:clu_1985_NA	rs134532730	2.15e-10	0.999681
21:66942536:66942708:clu_26488_NA	rs41988949	2.18e-10	-0.934879
16:28450006:28453334:clu_60404_NA	rs109002358	2.19e-10	-0.784907
16:28450006:28453334:clu_60404_NA	rs135089954	2.19e-10	-0.784907
21:67783286:67783884:clu_26534_NA	rs29019577	2.21e-10	1.38905
21:67783286:67783884:clu_26534_NA	rs29019577	2.21e-10	1.38905
21:67783286:67783884:clu_26534_NA	rs29019577	2.21e-10	1.38905
21:67783286:67783884:clu_26534_NA	rs29019577	2.21e-10	1.38905
20:71294782:71299240:clu_43961_NA	rs110154984	2.22e-10	-0.993508
17:4778209:4785015:clu_62216_NA	rs41830879	2.23e-10	-0.846279
19:12903372:12904026:clu_31654_NA	rs134646204	2.24e-10	0.740936
13:53220335:53220509:clu_39708_NA	rs110581389	2.25e-10	-0.932888
14:73816030:73820898:clu_36543_NA	rs109774386	2.25e-10	0.754744
23:28549355:28549777:clu_27928_NA	rs110170374	2.25e-10	-1.10389
25:2490730:2490850:clu_49711_NA	rs109758248	2.26e-10	-0.790623
29:50874590:50875128:clu_7410_NA	rs110482919	2.26e-10	1.22228
13:53220335:53220509:clu_39708_NA	rs109671123	2.27e-10	-0.927233
13:53220335:53220509:clu_39708_NA	rs41704263	2.27e-10	-0.927233
13:35255021:35256296:clu_39212_NA	rs109475806	2.27e-10	0.873011
23:49417950:49437195:clu_28555_NA	rs137506696	2.28e-10	0.891372
23:49417950:49437195:clu_28555_NA	rs42464391	2.28e-10	0.891372
16:28450006:28453334:clu_60404_NA	rs109893602	2.29e-10	-0.825306
9:25960347:25962707:clu_3175_NA	rs136517199	2.29e-10	-0.906086
6:117139282:117148419:clu_49136_NA	rs137687052	2.3e-10	0.928311
19:56892503:56893413:clu_35062_NA	rs109274519	2.31e-10	-0.956796
18:2744454:2745419:clu_51813_NA	rs41858151	2.32e-10	-0.951997
24:33093840:33095573:clu_4981_NA	rs109536140	2.32e-10	-1.08943
13:18362651:18363997:clu_38914_NA	rs41602503	2.33e-10	1.27955
11:10806807:10814895:clu_56987_NA	rs109903134	2.35e-10	1.024
9:87208700:87212508:clu_4152_NA	rs110852888	2.39e-10	0.841243
17:44195584:44199256:clu_62645_NA	rs109364451	2.41e-10	0.741602
20:66621850:66622333:clu_43927_NA	rs41631033	2.41e-10	0.948258
2:44006835:44007876:clu_23010_NA	rs133690427	2.42e-10	0.883788
1:142079768:142080573:clu_30771_NA	rs109033158	2.47e-10	-1.11435
1:145929600:145932415:clu_31018_NA	rs41647254	2.48e-10	1.28094
1:145929600:145932415:clu_31018_NA	rs133926489	2.48e-10	1.28094
5:115305564:115306963:clu_21933_NA	rs109503028	2.49e-10	-0.889627
10:26401781:26412851:clu_853_NA	rs135019639	2.5e-10	-0.88991
21:20576248:20583465:clu_25333_NA	rs110729301	2.5e-10	0.747033
16:41238836:41263708:clu_60735_NA	rs133665531	2.51e-10	0.760004
7:3677381:3678081:clu_12573_NA	rs41591996	2.51e-10	-0.857065
14:609235:610030:clu_35374_NA	rs109421300	2.54e-10	-1.35682
26:18628824:18630141:clu_64710_NA	rs137225796	2.55e-10	-0.967899
25:2505118:2505608:clu_49715_NA	rs110171242	2.56e-10	0.993104
21:22132526:22132918:clu_25504_NA	rs134425673	2.57e-10	0.798349
21:22132526:22132918:clu_25504_NA	rs29017173	2.57e-10	0.798349
21:22132526:22132918:clu_25504_NA	rs136854646	2.57e-10	0.798349
21:22132526:22132918:clu_25504_NA	rs133890206	2.57e-10	0.798349
21:22132526:22132918:clu_25504_NA	rs135348424	2.57e-10	0.798349
22:58040382:58046391:clu_10160_NA	rs29018649	2.57e-10	1.03597
21:58685604:58687499:clu_26297_NA	rs109611073	2.6e-10	-1.16544
21:58685604:58687499:clu_26297_NA	rs136073950	2.64e-10	-0.984362
1:154616588:154687340:clu_31279_NA	rs137832944	2.65e-10	-1.00653
10:64836116:64838534:clu_1985_NA	rs133373402	2.67e-10	0.922918
19:12746561:12749559:clu_31619_NA	rs110821925	2.67e-10	0.904877
21:49296963:49309375:clu_26095_NA	rs109999598	2.69e-10	0.82165
1:143093064:143095341:clu_30827_NA	rs42139218	2.7e-10	1.34977
2:95887187:95889084:clu_23650_NA	rs135541737	2.7e-10	1.16076
2:95887187:95889084:clu_23650_NA	rs41584649	2.7e-10	1.16076
11:47478551:47482166:clu_57815_NA	rs110142763	2.72e-10	0.974711
25:37784328:37785101:clu_51384_NA	rs109346185	2.72e-10	-1.03814
18:57102274:57123090:clu_54448_NA	rs41891225	2.73e-10	1.3833
18:57102274:57123090:clu_54448_NA	rs110394347	2.73e-10	1.3833
13:73499232:73518595:clu_40631_NA	rs136665268	2.74e-10	0.796686
9:75085543:75086317:clu_3937_NA	rs137673142	2.74e-10	1.03684
10:43699445:43699852:clu_1456_NA	rs29018693	2.76e-10	-0.821655
22:23147155:23149408:clu_8974_NA	rs29017069	2.76e-10	-1.22668
21:67783286:67783884:clu_26534_NA	rs109010207	2.77e-10	0.95255
21:67783286:67783884:clu_26534_NA	rs109010207	2.77e-10	0.95255
21:67783286:67783884:clu_26534_NA	rs109010207	2.77e-10	0.95255
21:67783286:67783884:clu_26534_NA	rs109010207	2.77e-10	0.95255
22:43016940:43018382:clu_9139_NA	rs42008014	2.77e-10	0.938253
6:22214673:22214791:clu_47754_NA	rs137554454	2.77e-10	0.890942
13:73349132:73357902:clu_40617_NA	rs109455635	2.78e-10	-1.02072
13:17805423:17805586:clu_38867_NA	rs135318196	2.81e-10	1.12532
18:46799998:46800980:clu_53310_NA	rs41883000	2.84e-10	-0.779383
18:58397552:58629304:clu_54539_NA	rs110609570	2.85e-10	-0.858638
9:87208700:87212508:clu_4152_NA	rs42647399	2.86e-10	-0.856497
25:2698443:2701919:clu_49720_NA	rs110079504	2.88e-10	0.89848
25:2698443:2701919:clu_49720_NA	rs110081488	2.88e-10	0.89848
3:54426769:54428169:clu_45874_NA	rs134755966	2.9e-10	0.963935
5:51169875:51170278:clu_19670_NA	rs110550580	2.9e-10	0.875918
4:106102140:106105804:clu_12016_NA	rs109186797	2.91e-10	1.47574
21:34757675:34758050:clu_25883_NA	rs136389585	2.92e-10	-1.22573
16:60280616:60283387:clu_61505_NA	rs109220148	2.93e-10	-0.871835
5:113117407:113117490:clu_21853_NA	rs109616946	2.93e-10	0.990756
16:28450006:28453334:clu_60404_NA	rs41578782	2.94e-10	-0.860709
15:17987223:17996008:clu_16155_NA	rs111029478	2.96e-10	0.888944
6:105332057:105332502:clu_48879_NA	rs109104177	2.97e-10	0.925773
5:103023003:103025710:clu_21061_NA	rs109930903	2.98e-10	0.895952
2:135091863:135091969:clu_24926_NA	rs42467613	3.01e-10	-0.897947
16:63896742:63900282:clu_61616_NA	rs135392091	3.04e-10	0.940302
23:52298680:52305344:clu_28676_NA	rs136904339	3.08e-10	-0.9891
19:48240322:48248887:clu_34229_NA	rs110851137	3.09e-10	1.06172
13:77334682:77335318:clu_40842_NA	rs109934030	3.1e-10	0.947395
19:33327765:33343013:clu_33025_NA	rs108976591	3.12e-10	-0.908243
21:66942536:66942708:clu_26488_NA	rs135752654	3.12e-10	-0.882146
23:17002387:17004873:clu_27414_NA	rs135489376	3.13e-10	1.2598
19:53342354:53342556:clu_34662_NA	rs110911175	3.14e-10	1.22108
4:77371318:77419174:clu_11445_NA	rs110248189	3.15e-10	-0.89783
16:63896742:63900282:clu_61616_NA	rs41816280	3.21e-10	0.896588
2:44705976:44707721:clu_23039_NA	rs133690427	3.21e-10	-0.912367
19:20111544:20112566:clu_32024_NA	rs135804583	3.23e-10	0.819184
11:46833085:46835874:clu_57780_NA	rs41615065	3.24e-10	1.15923
18:11761259:11764955:clu_52023_NA	rs41867869	3.27e-10	-0.745415
5:29783215:29783319:clu_19140_NA	rs135772382	3.27e-10	1.31649
21:56140043:56173713:clu_26223_NA	rs109248470	3.28e-10	0.772832
[truncated: 16,167 more rows]

## Sheet: S3. TWAS
trait	gene	gene_name	zscore	effect_size	pvalue	var_g	pred_perf_r2	pred_perf_pval	n_snps_used	n_snps_in_cov	n_snps_in_model
Sire_Still_Birth	ENSBTAG00000017805	CRACR2B	4.92937	0.490499	8.24953e-07	0.0217538	0.113429	0.000715589	6	9	9
Sire_Still_Birth	ENSBTAG00000047035	TBC1D17	-3.59257	-0.402757	0.000327434	0.0296761	0.0964141	0.00254239	2	2	2
Sire_Still_Birth	ENSBTAG00000019369	TSPAN4	3.48988	0.372386	0.000483246	0.0111214	0.0495625	0.0327958	5	6	6
Sire_Still_Birth	ENSBTAG00000020229	ATP8B3	-3.12264	-0.394073	0.00179237	0.0327568	0.106946	0.000444698	1	1	1
Sire_Still_Birth	ENSBTAG00000002224	UHRF1	3.05595	0.0995876	0.00224348	0.267031	0.193268	4.09032e-06	15	18	18
Sire_Still_Birth	ENSBTAG00000003914	MVB12A	-2.82602	-0.0987563	0.00471299	0.299236	0.0811236	0.00556347	16	19	19
Sire_Still_Birth	ENSBTAG00000014390	MTMR9	2.8136	0.277069	0.00489905	0.0330088	0.112856	0.00104664	1	1	1
Sire_Still_Birth	ENSBTAG00000019843	HAUS6	-2.49949	-0.10391	0.0124373	0.190795	0.0685493	0.0119196	20	25	25
Sire_Still_Birth	ENSBTAG00000013105	SYT3	2.42669	0.385502	0.0152372	0.0133797	0.0635348	0.0137476	2	2	2
Sire_Still_Birth	ENSBTAG00000004753	RXYLT1	2.31431	3.85335	0.0206508	0.000129426	0.0477534	0.038326	1	3	3
Sire_Still_Birth	ENSBTAG00000055286	MACIR	2.1297	0.130334	0.0331963	0.0780765	0.0484951	0.0283635	8	8	8
Sire_Still_Birth	ENSBTAG00000006244	WDR83OS	-1.98545	-0.146834	0.0470946	0.0384933	0.150176	7.29431e-05	3	3	3
Sire_Still_Birth	ENSBTAG00000052665	CYP3A4	-1.96815	-0.113705	0.0490512	0.0962348	0.141105	0.000199258	6	7	7
Sire_Still_Birth	ENSBTAG00000045834	RASSF7	1.93307	0.548726	0.0532271	0.00238993	0.0994197	0.0016732	2	4	4
Sire_Still_Birth	ENSBTAG00000017793	KLRG2	1.90978	0.233368	0.0561619	0.0251238	0.0648678	0.0143237	7	7	7
Sire_Still_Birth	ENSBTAG00000007620	INTS11	-1.8945	-0.129067	0.0581589	0.0959799	0.0456599	0.0423	8	10	10
Sire_Still_Birth	ENSBTAG00000006901	NIPSNAP3A	-1.88148	-0.363276	0.0599066	0.00691716	0.0630796	0.0151178	3	4	4
Sire_Still_Birth	ENSBTAG00000001015	TM9SF4	1.85677	0.261123	0.0633442	0.0236503	0.042584	0.0367959	2	2	2
Sire_Still_Birth	ENSBTAG00000017942	CRTC2	1.8204	0.0923737	0.0686978	0.0550794	0.0481354	0.0269439	4	5	5
Sire_Still_Birth	ENSBTAG00000008142	IFIH1	1.77824	0.127374	0.0753644	0.0632562	0.0608793	0.0157396	2	2	2
Sire_Still_Birth	ENSBTAG00000001739	CDH20	-1.75023	-0.0916305	0.080078	0.0613331	0.0393192	0.041445	8	8	8
Sire_Still_Birth	ENSBTAG00000016017	CCDC40	1.73639	0.138267	0.082495	0.0480362	0.0928598	0.00264833	4	5	5
Sire_Still_Birth	ENSBTAG00000001539	SAV1	1.68808	0.14246	0.0913962	0.0493257	0.098981	0.00209397	4	5	5
Sire_Still_Birth	ENSBTAG00000014707	ISG15	1.66922	0.162505	0.0950739	0.0404524	0.141129	9.26265e-05	1	1	1
Sire_Still_Birth	ENSBTAG00000021424	CSK	-1.65305	-0.0891905	0.0983201	0.145456	0.08459	0.00525419	8	9	9
Sire_Still_Birth	ENSBTAG00000014974	GRAMD2B	-1.65228	-0.061083	0.0984777	0.149732	0.150362	0.00013744	15	19	19
Sire_Still_Birth	ENSBTAG00000002885	MSR1	1.64342	0.0548851	0.100297	0.214425	0.0474954	0.0355195	16	22	22
Sire_Still_Birth	ENSBTAG00000000945	ATP2C2	1.63468	0.115134	0.102116	0.0540239	0.0571265	0.015512	8	9	9
Sire_Still_Birth	ENSBTAG00000000292	TCIRG1	1.59084	0.209779	0.111646	0.0209517	0.0424611	0.0480814	2	3	3
Sire_Still_Birth	ENSBTAG00000010696	DVL1	-1.59046	-0.192943	0.111731	0.025881	0.0486164	0.0352549	2	2	2
Sire_Still_Birth	ENSBTAG00000019695	RLF	-1.56431	-0.140957	0.117745	0.0259358	0.051109	0.0266949	3	3	3
Sire_Still_Birth	ENSBTAG00000000179	RPUSD1	-1.55514	-0.906141	0.119913	0.000934552	0.0526426	0.0275334	2	3	3
Sire_Still_Birth	ENSBTAG00000016783	PGLS	-1.54952	-0.0881878	0.121256	0.113007	0.125243	0.000480598	9	10	10
Sire_Still_Birth	ENSBTAG00000002236	TRPC4AP	1.54409	0.0959649	0.122568	0.0503566	0.0692023	0.00974743	6	7	7
Sire_Still_Birth	ENSBTAG00000010052	EXD2	-1.53876	-0.0856364	0.123864	0.118321	0.0526685	0.0270411	11	11	11
Sire_Still_Birth	ENSBTAG00000006989	SEMA4F	-1.52956	-0.103272	0.126126	0.0652942	0.0613004	0.0150032	6	7	7
Sire_Still_Birth	ENSBTAG00000013057	CBLB	1.48723	0.0775166	0.136953	0.168986	0.139819	0.00011142	14	18	18
Sire_Still_Birth	ENSBTAG00000017263	MXI1	1.45852	0.161788	0.144698	0.0398633	0.0563035	0.0183282	7	13	13
Sire_Still_Birth	ENSBTAG00000006832	SLC5A6	-1.43733	-0.328111	0.150625	0.00721131	0.0450153	0.0354555	2	4	4
Sire_Still_Birth	ENSBTAG00000012664	NDST2	-1.42936	-0.0810746	0.1529	0.0885925	0.056702	0.0164912	8	10	10
Sire_Still_Birth	ENSBTAG00000014006	TOR3A	-1.41656	-0.156921	0.156613	0.0350684	0.0582417	0.0215734	4	5	5
Sire_Still_Birth	ENSBTAG00000015308	SMARCE1	-1.41366	-0.0896521	0.157461	0.0739452	0.086654	0.00440133	8	8	8
Sire_Still_Birth	ENSBTAG00000011831	SPPL2A	-1.39543	-0.0492677	0.162886	0.351426	0.138869	0.000234067	29	33	33
Sire_Still_Birth	ENSBTAG00000046744	PALM3	-1.36422	-0.0664633	0.172499	0.0896426	0.0441525	0.0321497	10	11	11
Sire_Still_Birth	ENSBTAG00000006564	PSMA1	1.35345	0.11227	0.175912	0.0518256	0.0758369	0.00671041	6	7	7
Sire_Still_Birth	ENSBTAG00000002644	KCNQ4	1.34264	0.0586235	0.179388	0.124934	0.119861	0.000349167	7	8	8
Sire_Still_Birth	ENSBTAG00000014554	SNAI1	1.34046	0.114407	0.180096	0.0411564	0.0529252	0.0257919	5	7	7
Sire_Still_Birth	ENSBTAG00000031767	H3C5P	1.33222	0.095051	0.182789	0.0569499	0.0662961	0.0109808	4	4	4
Sire_Still_Birth	ENSBTAG00000035081	SERINC2	1.3248	0.181981	0.185238	0.0169605	0.0418762	0.0487259	2	3	3
Sire_Still_Birth	ENSBTAG00000027464	FGFRL1	-1.30895	-0.0995643	0.19055	0.0307634	0.0521568	0.0281761	2	4	4
Sire_Still_Birth	ENSBTAG00000001393	MTF2	-1.29404	-0.200141	0.19565	0.0148092	0.104764	0.00144214	2	3	3
Sire_Still_Birth	ENSBTAG00000010790	EIF3L	1.25734	0.0448684	0.208631	0.269315	0.158265	8.66575e-05	13	15	15
Sire_Still_Birth	ENSBTAG00000006256	PTPRO	1.25208	0.185913	0.21054	0.0137738	0.0804414	0.0037967	2	2	2
Sire_Still_Birth	ENSBTAG00000020122	USP16	-1.23743	-0.131656	0.215928	0.0259146	0.0585672	0.0194378	1	1	1
Sire_Still_Birth	ENSBTAG00000045767	LAT2	-1.22258	-0.0644341	0.221488	0.0731714	0.043215	0.0469312	8	8	8
Sire_Still_Birth	ENSBTAG00000005465	NDUFA9	-1.21367	-0.170554	0.224873	0.0185533	0.0479428	0.0360271	4	9	9
Sire_Still_Birth	ENSBTAG00000008279	FRMD4A	-1.19748	-0.242298	0.231121	0.00741275	0.0563132	0.0230627	3	5	5
Sire_Still_Birth	ENSBTAG00000015632	TNFRSF18	-1.18789	-0.183968	0.234877	0.0144097	0.0810149	0.00642469	1	1	1
Sire_Still_Birth	ENSBTAG00000020933	HCFC2	-1.18184	-0.0876679	0.237269	0.068368	0.0792927	0.00603289	5	5	5
Sire_Still_Birth	ENSBTAG00000014825	NLK	-1.16282	-0.153339	0.244904	0.0226879	0.0653576	0.0150025	2	2	2
Sire_Still_Birth	ENSBTAG00000008310	TMEM9B	-1.15156	-0.167618	0.249503	0.0126291	0.0839483	0.00360171	1	1	1
Sire_Still_Birth	ENSBTAG00000010720	MIB2	-1.15004	-0.0862864	0.250128	0.0796316	0.0678712	0.0130225	7	7	7
Sire_Still_Birth	ENSBTAG00000010221	CCDC93	1.14877	0.167891	0.250652	0.0213742	0.101902	0.00160509	1	1	1
Sire_Still_Birth	ENSBTAG00000010351	SNX25	-1.14646	-0.0868981	0.251604	0.0460656	0.0498163	0.0309671	5	6	6
Sire_Still_Birth	ENSBTAG00000039711	ZFP62	1.11608	0.184364	0.264388	0.0156227	0.0697106	0.0105449	3	7	7
Sire_Still_Birth	ENSBTAG00000012587	BABAM1	-1.11598	-0.0791991	0.264431	0.0643248	0.117038	0.000511653	3	3	3
Sire_Still_Birth	ENSBTAG00000021595	HIP1R	1.10934	0.0838089	0.267282	0.0691452	0.0699989	0.00947463	8	10	10
Sire_Still_Birth	ENSBTAG00000013093	ALDH3B1	1.10615	0.0777631	0.26866	0.0666958	0.0682636	0.00885033	8	12	12
Sire_Still_Birth	ENSBTAG00000004861	EIF3F	-1.10463	-0.0678208	0.26932	0.0683993	0.105854	0.0012361	5	5	5
Sire_Still_Birth	ENSBTAG00000011110	ACOT12	-1.09874	-0.0940198	0.27188	0.0556818	0.109571	0.000836803	5	7	7
Sire_Still_Birth	ENSBTAG00000024470	SH2D2A	-1.09703	-0.0486283	0.272627	0.164643	0.0762041	0.00647223	16	17	17
Sire_Still_Birth	ENSBTAG00000012803	SRP19	1.09696	0.0902925	0.272661	0.0389435	0.0923567	0.00326723	5	5	5
Sire_Still_Birth	ENSBTAG00000020858	UPF3A	-1.09511	-0.0918807	0.273467	0.039222	0.0541032	0.0252537	6	6	6
Sire_Still_Birth	ENSBTAG00000037581	MZF1	1.08767	0.0873555	0.276741	0.0397722	0.0818126	0.00368703	5	5	5
Sire_Still_Birth	ENSBTAG00000012600	GTF3A	-1.06796	-0.110502	0.285541	0.0312492	0.0893154	0.00334314	3	3	3
Sire_Still_Birth	ENSBTAG00000018739	RPAP2	-1.06573	-0.0875797	0.286544	0.0456695	0.0749063	0.00745987	3	4	4
Sire_Still_Birth	ENSBTAG00000012169	FAM118B	1.06337	0.0501317	0.287613	0.09654	0.0744124	0.00861528	7	7	7
Sire_Still_Birth	ENSBTAG00000011317	GOLGA2	1.06089	0.137745	0.288739	0.0192839	0.0963397	0.00261702	5	6	6
Sire_Still_Birth	ENSBTAG00000021035	CTSK	1.05982	0.0986558	0.289228	0.0252552	0.0523605	0.0241758	2	3	3
Sire_Still_Birth	ENSBTAG00000031165	TRPM7	-1.0573	-0.0496419	0.290375	0.217564	0.184775	1.61448e-05	13	18	18
Sire_Still_Birth	ENSBTAG00000026769	ASCL2	1.04848	0.0568385	0.294419	0.0853556	0.110346	0.000850369	6	6	6
Sire_Still_Birth	ENSBTAG00000030974	TUBA4A	-1.04685	-0.261134	0.295167	0.00880838	0.0622492	0.0151257	1	2	2
Sire_Still_Birth	ENSBTAG00000009046	TBX6	-1.02621	-0.0406345	0.304794	0.13031	0.0799281	0.00543753	10	13	13
Sire_Still_Birth	ENSBTAG00000008182	FOSB	-1.02334	-0.0945809	0.306145	0.0299172	0.0697314	0.00777682	3	4	4
Sire_Still_Birth	ENSBTAG00000004460	RFWD3	1.01722	0.108882	0.309049	0.0215979	0.0443718	0.0263676	1	1	1
Sire_Still_Birth	ENSBTAG00000017706	SLC39A3	1.01541	0.141757	0.309911	0.0204362	0.0666803	0.0136689	2	3	3
Sire_Still_Birth	ENSBTAG00000000286	PFKM	-1.00621	-0.110246	0.314316	0.045133	0.0435408	0.0406754	6	7	7
Sire_Still_Birth	ENSBTAG00000011937	RITA1	1.00437	0.127174	0.315198	0.0147773	0.0784563	0.00593789	4	5	5
Sire_Still_Birth	ENSBTAG00000000874	CAST	0.99635	0.085083	0.31908	0.0550059	0.10134	0.00162983	2	2	2
Sire_Still_Birth	ENSBTAG00000014421	PBX2	0.974498	5.50559	0.329809	1.74884e-05	0.0742779	0.00871087	1	3	3
Sire_Still_Birth	ENSBTAG00000016028	ZNF691	-0.971785	-0.10008	0.331158	0.0329956	0.129133	0.000339699	3	3	3
Sire_Still_Birth	ENSBTAG00000015805	SIPA1L1	-0.948307	-0.0575007	0.342973	0.0871567	0.0854598	0.00470472	7	7	7
Sire_Still_Birth	ENSBTAG00000012485	SPOUT1	-0.920268	-0.0434061	0.357433	0.088829	0.055196	0.0183641	14	17	17
Sire_Still_Birth	ENSBTAG00000032137	PNPLA6	0.913545	0.146214	0.360956	0.0118869	0.0834471	0.00434844	4	7	7
Sire_Still_Birth	ENSBTAG00000044099	ZSWIM7	0.912983	0.0721774	0.361252	0.0533818	0.0512365	0.0313279	5	7	7
Sire_Still_Birth	ENSBTAG00000003639	ELMO2	-0.904003	-0.177273	0.365994	0.0102761	0.0517516	0.0165808	4	5	5
Sire_Still_Birth	ENSBTAG00000026408	ZNF213	0.855586	0.518973	0.392227	0.000606476	0.0608861	0.0163023	1	3	3
Sire_Still_Birth	ENSBTAG00000001519	RRNAD1	0.854266	0.0762379	0.392958	0.0450369	0.111211	0.00108485	3	3	3
Sire_Still_Birth	ENSBTAG00000014579	MRPL34	-0.835323	-0.0659535	0.403536	0.0495147	0.097336	0.00267543	3	3	3
Sire_Still_Birth	ENSBTAG00000001702	TMEM107	0.815305	0.025915	0.414898	0.349748	0.0506176	0.0326017	22	25	25
Sire_Still_Birth	ENSBTAG00000049619	GFOD1	0.814343	0.089962	0.415449	0.0133895	0.0448593	0.0385556	1	1	1
Sire_Still_Birth	ENSBTAG00000020023	MTHFS	-0.813096	-0.08506	0.416163	0.032936	0.0951847	0.00277334	2	2	2
Sire_Still_Birth	ENSBTAG00000048519	DCAF5	-0.807189	-0.114553	0.419558	0.0194403	0.0643637	0.0150466	2	2	2
Sire_Still_Birth	ENSBTAG00000008490	CRYZL1	-0.779433	-0.184797	0.435725	0.00868668	0.062971	0.0131432	2	5	5
Sire_Still_Birth	ENSBTAG00000011646	ZNF512B	-0.774513	-0.0769348	0.438627	0.0160137	0.0562152	0.0223799	1	1	1
Sire_Still_Birth	ENSBTAG00000006937	ABCA10	-0.746391	-0.117763	0.455431	0.00755611	0.0684981	0.00941947	1	1	1
Sire_Still_Birth	ENSBTAG00000007668	AGPAT4	-0.742205	-0.0413186	0.457963	0.0952302	0.0726596	0.00919315	10	10	10
Sire_Still_Birth	ENSBTAG00000038298	CCDC174	0.738504	0.0496108	0.460208	0.0627934	0.0832072	0.00546791	9	10	10
Sire_Still_Birth	ENSBTAG00000021830	ENPP1	-0.73496	-0.0880995	0.462364	0.0279584	0.0697918	0.0104217	3	6	6
Sire_Still_Birth	ENSBTAG00000019533	ADTRP	-0.732046	-0.0437493	0.46414	0.0861959	0.0392684	0.0412738	10	11	11
Sire_Still_Birth	ENSBTAG00000009201	CORO7	-0.727846	-0.105599	0.466708	0.0148506	0.0847904	0.00401793	1	1	1
Sire_Still_Birth	ENSBTAG00000020030	FITM2	0.726996	0.188574	0.467228	0.00509494	0.0457731	0.0364606	5	6	6
Sire_Still_Birth	ENSBTAG00000012107	SLC25A28	-0.724324	-0.090787	0.468867	0.0253587	0.0507849	0.0325425	6	7	7
Sire_Still_Birth	ENSBTAG00000004392	C29H11orf24	0.714952	0.0747595	0.474639	0.0270133	0.0726156	0.00892361	3	3	3
Sire_Still_Birth	ENSBTAG00000012505	ARHGEF17	0.695929	0.0705042	0.486473	0.0323733	0.119593	0.000451308	1	1	1
Sire_Still_Birth	ENSBTAG00000009719	CALHM2	-0.693908	-0.0905982	0.48774	0.0343641	0.056721	0.0217998	2	2	2
Sire_Still_Birth	ENSBTAG00000002949	CBX1	0.692531	0.117776	0.488604	0.0117492	0.0514978	0.0296949	5	5	5
Sire_Still_Birth	ENSBTAG00000020998	RUVBL1	-0.692462	-0.0249256	0.488647	0.12641	0.118449	0.000540837	8	9	9
Sire_Still_Birth	ENSBTAG00000034159	FCRLA	0.691303	0.0911518	0.489375	0.0144777	0.0406031	0.0482897	1	2	2
Sire_Still_Birth	ENSBTAG00000019614	FAM76A	-0.690752	-0.072609	0.489721	0.0267413	0.0516588	0.0282592	7	10	10
Sire_Still_Birth	ENSBTAG00000012403	ARG1	0.684213	0.0716535	0.493841	0.0328015	0.0501125	0.0293518	2	3	3
Sire_Still_Birth	ENSBTAG00000019979	CMPK2	-0.683289	-0.0333496	0.494424	0.0786359	0.0413447	0.0419965	6	7	7
Sire_Still_Birth	ENSBTAG00000020186	EIF1AD	0.68185	0.0455535	0.495334	0.0678006	0.153418	0.000101675	7	8	8
Sire_Still_Birth	ENSBTAG00000006927	ABCF1	-0.674405	-0.0645637	0.500054	0.059198	0.0762164	0.00705626	2	3	3
Sire_Still_Birth	ENSBTAG00000003745	WDR48	0.63868	0.0145187	0.523031	0.364839	0.0416768	0.0388327	30	31	31
Sire_Still_Birth	ENSBTAG00000008844	EXTL3	-0.635612	-0.0738929	0.525029	0.0264575	0.104683	0.00163735	2	2	2
Sire_Still_Birth	ENSBTAG00000001903	C11H2orf50	-0.632263	-0.0582603	0.527215	0.0317428	0.119173	0.000526752	2	2	2
Sire_Still_Birth	ENSBTAG00000003884	FAM120B	0.632206	0.0764561	0.527253	0.0215117	0.060189	0.0195416	2	2	2
Sire_Still_Birth	ENSBTAG00000013042	EXOC5	-0.630427	-0.0618015	0.528415	0.0675035	0.0607019	0.0149638	7	9	9
Sire_Still_Birth	ENSBTAG00000018283	ACAA1	0.612457	0.034057	0.540235	0.0838628	0.0467076	0.0367762	10	13	13
Sire_Still_Birth	ENSBTAG00000017488	KLF3	0.60963	0.0349254	0.542107	0.0980563	0.166532	3.47693e-05	5	8	8
Sire_Still_Birth	ENSBTAG00000025443	FNIP1	0.608401	0.00927261	0.542921	0.382671	0.131623	0.000185929	24	31	31
Sire_Still_Birth	ENSBTAG00000051572	ZNF646	-0.604311	-0.0289156	0.545637	0.0820525	0.0978458	0.00215868	6	7	7
Sire_Still_Birth	ENSBTAG00000040116	H1-10	-0.603318	-0.0512391	0.546297	0.0332838	0.0733182	0.00960571	3	3	3
Sire_Still_Birth	ENSBTAG00000014505	NGRN	0.603264	0.0466287	0.546333	0.0518518	0.0604476	0.0166856	7	10	10
Sire_Still_Birth	ENSBTAG00000021658	TAMALIN	0.600517	0.152794	0.548162	0.00643159	0.0526372	0.0271428	2	2	2
Sire_Still_Birth	ENSBTAG00000001617	G2E3	-0.599536	-0.0372412	0.548815	0.0983925	0.0843701	0.00551636	8	10	10
Sire_Still_Birth	ENSBTAG00000007623	CPTP	-0.595034	-0.0836048	0.55182	0.021611	0.107944	0.00113333	4	5	5
Sire_Still_Birth	ENSBTAG00000038682	FAM83H	0.594741	0.0227757	0.552017	0.0616205	0.053104	0.0196602	5	5	5
Sire_Still_Birth	ENSBTAG00000015896	CC2D1B	0.563665	0.0625069	0.572982	0.0318459	0.0584081	0.0212439	3	3	3
Sire_Still_Birth	ENSBTAG00000012581	TIMMDC1	0.561961	0.092323	0.574143	0.0183292	0.0561601	0.020525	4	4	4
Sire_Still_Birth	ENSBTAG00000003718	HACL1	-0.551133	-0.0320879	0.581543	0.0804037	0.132965	0.000252277	6	7	7
Sire_Still_Birth	ENSBTAG00000017750	RHBDD3	-0.54926	-0.105471	0.582827	0.0136737	0.0426293	0.0486046	2	2	2
Sire_Still_Birth	ENSBTAG00000016867	HSD17B3	-0.547256	-0.0698419	0.584203	0.0269335	0.0607373	0.0152263	1	1	1
Sire_Still_Birth	ENSBTAG00000015944	WDR61	-0.543507	-0.0460132	0.586781	0.0854587	0.0750606	0.00563478	7	10	10
Sire_Still_Birth	ENSBTAG00000046837	ZNF358	-0.534145	-0.0216881	0.593241	0.233805	0.125903	0.000310843	18	25	25
Sire_Still_Birth	ENSBTAG00000019511	CDC123	0.53363	0.0350278	0.593598	0.117433	0.0747135	0.00720429	14	15	15
Sire_Still_Birth	ENSBTAG00000031688	RBM4	0.511269	0.0232024	0.609162	0.143563	0.0707102	0.00932231	12	14	14
Sire_Still_Birth	ENSBTAG00000010867	LONP2	-0.509715	-0.0207526	0.610251	0.126018	0.088045	0.00358339	14	20	20
Sire_Still_Birth	ENSBTAG00000003961	SNX20	0.502793	0.0331084	0.61511	0.0551229	0.0953926	0.00219398	7	8	8
Sire_Still_Birth	ENSBTAG00000025329	IRF2BPL	0.495439	0.0413087	0.62029	0.0519389	0.150902	9.88404e-05	4	4	4
Sire_Still_Birth	ENSBTAG00000038442	WDR87	-0.486285	-0.036689	0.626765	0.0520032	0.0626999	0.00975715	7	10	10
Sire_Still_Birth	ENSBTAG00000048809	VPS37B	0.449803	0.0249077	0.652852	0.127313	0.156092	5.78747e-05	9	10	10
Sire_Still_Birth	ENSBTAG00000019300	TPMT	0.448947	0.0414726	0.65347	0.0306459	0.0512939	0.0216799	3	3	3
Sire_Still_Birth	ENSBTAG00000005089	RHBDD2	0.421215	0.0447532	0.673598	0.0225873	0.0605899	0.0165761	2	2	2
Sire_Still_Birth	ENSBTAG00000020884	CASP4	-0.415323	-0.0216334	0.677905	0.104656	0.197443	4.69548e-06	5	6	6
Sire_Still_Birth	ENSBTAG00000052658	NKG2A	-0.40784	-0.0421017	0.683391	0.0442673	0.0545157	0.0265181	5	6	6
Sire_Still_Birth	ENSBTAG00000019129	BTD	-0.4066	-0.280571	0.684302	0.000461164	0.0520187	0.0250697	1	2	2
Sire_Still_Birth	ENSBTAG00000011640	PLPP3	-0.393879	-0.0388746	0.69367	0.0227977	0.0730457	0.00795084	2	2	2
Sire_Still_Birth	ENSBTAG00000017674	SCNN1D	0.389799	0.0147244	0.696685	0.246362	0.044375	0.0466014	17	18	18
Sire_Still_Birth	ENSBTAG00000045895	NFASC	0.384324	0.0350963	0.700738	0.0367989	0.11494	0.000747197	2	2	2
Sire_Still_Birth	ENSBTAG00000006016	GTPBP2	-0.384086	-0.0197019	0.700915	0.147838	0.0752874	0.00720662	11	15	15
Sire_Still_Birth	ENSBTAG00000021883	AP3M1	-0.37943	-0.0235919	0.704369	0.111533	0.0830393	0.00590268	13	14	14
Sire_Still_Birth	ENSBTAG00000008482	SON	0.378928	0.234833	0.704741	0.00108923	0.0583429	0.0153139	2	5	5
Sire_Still_Birth	ENSBTAG00000000950	MRPS16	0.370673	0.02311	0.710881	0.073916	0.0883243	0.003254	9	10	10
Sire_Still_Birth	ENSBTAG00000014820	OXA1L	-0.368739	-0.0609457	0.712322	0.0119763	0.047543	0.0333484	3	3	3
Sire_Still_Birth	ENSBTAG00000025612	URM1	0.365285	0.0331191	0.714899	0.0645166	0.109741	0.00113588	8	11	11
Sire_Still_Birth	ENSBTAG00000012065	DNAJC3	-0.361314	-0.0209971	0.717865	0.0685275	0.0434806	0.0453406	8	9	9
Sire_Still_Birth	ENSBTAG00000016523	DNAH10	-0.357827	-0.036752	0.720473	0.0281265	0.0579023	0.0166006	2	3	3
Sire_Still_Birth	ENSBTAG00000004741	IL12B	-0.357806	-0.0510474	0.720489	0.0192558	0.0537145	0.0254513	3	5	5
Sire_Still_Birth	ENSBTAG00000019291	GRB14	0.355664	0.0294303	0.722092	0.0605228	0.0450016	0.0431704	8	9	9
Sire_Still_Birth	ENSBTAG00000006671	DDX27	0.345051	0.0514096	0.730056	0.0112069	0.0615297	0.0140238	3	4	4
Sire_Still_Birth	ENSBTAG00000011189	TJAP1	0.327597	0.0145381	0.743217	0.0483186	0.0731051	0.00688109	5	6	6
Sire_Still_Birth	ENSBTAG00000000250	HDHD3	-0.324129	-0.0369329	0.74584	0.0187296	0.0566074	0.0173909	2	3	3
Sire_Still_Birth	ENSBTAG00000020355	KLF4	-0.321234	-0.0129613	0.748033	0.0592893	0.0414223	0.0499232	3	4	4
Sire_Still_Birth	ENSBTAG00000007170	SLC38A7	0.319948	0.033391	0.749008	0.0238162	0.0565114	0.0211744	2	2	2
Sire_Still_Birth	ENSBTAG00000015678	NEMP2	0.317474	0.0654348	0.750884	0.00607096	0.0504259	0.0301061	4	7	7
Sire_Still_Birth	ENSBTAG00000030646	KCTD17	0.302789	0.0173647	0.762051	0.019322	0.0486917	0.031557	6	9	9
Sire_Still_Birth	ENSBTAG00000008417	VPS29	-0.30274	-0.0184692	0.762088	0.0408834	0.0451943	0.0441025	4	5	5
Sire_Still_Birth	ENSBTAG00000030962	EEFSEC	0.296691	0.0156712	0.766702	0.169417	0.0455502	0.0302281	13	14	14
Sire_Still_Birth	ENSBTAG00000020143	RDH10	-0.280237	-0.0356449	0.779295	0.0186707	0.0729602	0.00778527	2	2	2
Sire_Still_Birth	ENSBTAG00000046516	FUT7	0.275502	0.0251485	0.78293	0.0411938	0.118448	0.000619084	4	5	5
Sire_Still_Birth	ENSBTAG00000026008	METTL5	-0.274709	-0.0154318	0.78354	0.0386859	0.127219	0.000314667	6	8	8
Sire_Still_Birth	ENSBTAG00000001575	CALM2	0.272656	0.0456823	0.785118	0.0110903	0.0597823	0.0165617	2	2	2
Sire_Still_Birth	ENSBTAG00000001839	OCIAD2	-0.2667	-0.0251505	0.789701	0.035036	0.0438404	0.0384087	4	5	5
Sire_Still_Birth	ENSBTAG00000053390	RAC1	0.264613	0.0279491	0.791308	0.05347	0.0453904	0.0439924	3	3	3
Sire_Still_Birth	ENSBTAG00000006067	VMAC	-0.255388	-0.02837	0.798424	0.0289538	0.0472001	0.0327191	4	5	5
Sire_Still_Birth	ENSBTAG00000006958	C23H6orf136	0.250767	0.0808477	0.801994	0.00314408	0.0873191	0.00332728	1	2	2
Sire_Still_Birth	ENSBTAG00000033731	PRCP	0.250464	0.029301	0.802228	0.0349503	0.0514716	0.0296889	6	7	7
Sire_Still_Birth	ENSBTAG00000013943	ZNF703	0.249967	0.0323358	0.802613	0.01774	0.0656235	0.0142098	2	2	2
Sire_Still_Birth	ENSBTAG00000015844	TFPI2	0.248223	0.0233505	0.803962	0.0441774	0.113653	0.000924737	4	6	6
Sire_Still_Birth	ENSBTAG00000001807	AKAP8	0.247568	0.0201526	0.804468	0.0417086	0.0663494	0.0110885	6	8	8
Sire_Still_Birth	ENSBTAG00000003059	CFAP298	-0.243986	-0.0175436	0.807242	0.0281979	0.0694349	0.00968158	1	1	1
Sire_Still_Birth	ENSBTAG00000008973	ASB6	-0.24307	-0.0250669	0.807951	0.0400286	0.0778716	0.00709281	5	6	6
Sire_Still_Birth	ENSBTAG00000003989	GSTO1	-0.232883	-0.0204695	0.815852	0.0586385	0.122514	0.000555525	4	4	4
Sire_Still_Birth	ENSBTAG00000021041	PRAM1	0.22875	0.0257594	0.819063	0.039456	0.0621879	0.0153357	8	10	10
Sire_Still_Birth	ENSBTAG00000020965	ZMYND10	-0.21999	-0.0185386	0.825879	0.0465007	0.0720373	0.00784932	4	4	4
Sire_Still_Birth	ENSBTAG00000001485	PPIP5K2	-0.199978	-0.0248035	0.841498	0.0165238	0.0433532	0.0386931	3	3	3
Sire_Still_Birth	ENSBTAG00000008054	ZNF706	-0.189534	-0.0112011	0.849675	0.123736	0.0647073	0.0109189	6	8	8
Sire_Still_Birth	ENSBTAG00000004849	IGSF3	-0.186856	-0.024538	0.851773	0.0232236	0.0649096	0.0134214	7	9	9
Sire_Still_Birth	ENSBTAG00000014284	ALPK2	0.185473	0.00871696	0.852858	0.120326	0.17539	2.39574e-05	5	5	5
Sire_Still_Birth	ENSBTAG00000031679	HSD17B13	-0.178321	-0.0183203	0.858471	0.021245	0.058939	0.0173426	2	2	2
Sire_Still_Birth	ENSBTAG00000020602	IDO1	-0.175074	-0.0338427	0.861022	0.0138701	0.0983876	0.00230314	4	6	6
Sire_Still_Birth	ENSBTAG00000017266	ITGA6	-0.17152	-0.0140528	0.863815	0.0402726	0.076999	0.00767083	3	3	3
Sire_Still_Birth	ENSBTAG00000009188	GART	0.167307	0.148693	0.867129	0.000907186	0.0515561	0.0292995	1	4	4
Sire_Still_Birth	ENSBTAG00000016122	PIGT	0.166133	0.0125829	0.868053	0.0637921	0.112091	0.000861802	4	4	4
Sire_Still_Birth	ENSBTAG00000014124	MLLT3	-0.161652	-0.0471994	0.87158	0.00338511	0.0457442	0.0330923	3	5	5
Sire_Still_Birth	ENSBTAG00000009401	MTRR	0.161406	0.0430921	0.871773	0.0332636	0.0572683	0.0224688	7	9	9
Sire_Still_Birth	ENSBTAG00000005595	TRMU	-0.160001	-0.0172898	0.872881	0.0171514	0.0911177	0.0021612	1	1	1
Sire_Still_Birth	ENSBTAG00000001612	LSM1	-0.157242	-0.0198966	0.875054	0.0501149	0.0649523	0.0127724	3	4	4
Sire_Still_Birth	ENSBTAG00000005738	ATP8B1	-0.153883	-0.0119726	0.877702	0.043123	0.155576	3.72021e-05	1	1	1
Sire_Still_Birth	ENSBTAG00000016124	PACSIN1	0.152315	0.020179	0.878939	0.0221974	0.0386875	0.0488713	2	3	3
Sire_Still_Birth	ENSBTAG00000021272	ABCG1	0.143557	0.0215108	0.88585	0.0168417	0.0634768	0.0134814	2	2	2
Sire_Still_Birth	ENSBTAG00000012384	TFEB	-0.140072	-0.0144519	0.888603	0.0201071	0.0697573	0.0106218	3	3	3
Sire_Still_Birth	ENSBTAG00000004750	VSTM2L	-0.137573	-0.0134734	0.890578	0.0250152	0.0417243	0.0402786	3	3	3
Sire_Still_Birth	ENSBTAG00000025372	RIOX1	0.126372	0.00355737	0.899438	0.0444438	0.0665409	0.0124447	8	10	10
Sire_Still_Birth	ENSBTAG00000018970	XPO5	0.125996	0.0243454	0.899735	0.0123934	0.0496093	0.0311502	1	2	2
Sire_Still_Birth	ENSBTAG00000002493	VPS35	-0.11886	-0.00501323	0.905386	0.137252	0.10006	0.00191888	16	21	21
Sire_Still_Birth	ENSBTAG00000019275	INIP	-0.11627	-0.0125648	0.907438	0.0319193	0.0849568	0.00441782	2	2	2
Sire_Still_Birth	ENSBTAG00000000819	RFX3	-0.113185	-0.00493615	0.909884	0.0858123	0.0446792	0.0408117	10	10	10
Sire_Still_Birth	ENSBTAG00000020079	MAP3K4	-0.106433	-0.00832465	0.915239	0.19436	0.155806	8.081e-05	9	12	12
Sire_Still_Birth	ENSBTAG00000002778	SF3B2	-0.105028	-0.014381	0.916354	0.0261666	0.0920776	0.00284472	3	3	3
Sire_Still_Birth	ENSBTAG00000002248	SAC3D1	-0.0841925	-0.00420046	0.932903	0.0886967	0.0730254	0.00715831	9	9	9
Sire_Still_Birth	ENSBTAG00000003519	NOL3	-0.0652077	-0.0573773	0.948009	0.000465115	0.0588182	0.0178428	1	1	1
Sire_Still_Birth	ENSBTAG00000020598	PPP2R2C	0.056053	-0.00114606	0.9553	0.0734957	0.122179	0.00031618	7	7	7
Sire_Still_Birth	ENSBTAG00000051249	SMIM26	-0.0558503	-0.00634994	0.955461	0.0617595	0.0666712	0.00957801	6	8	8
Sire_Still_Birth	ENSBTAG00000019362	NOA1A	-0.0546823	-0.00602524	0.956392	0.0261284	0.0528506	0.025511	5	6	6
Sire_Still_Birth	ENSBTAG00000010365	SQOR	-0.0542798	-0.00733431	0.956712	0.0205741	0.106317	0.00123481	3	4	4
Sire_Still_Birth	ENSBTAG00000002503	BSCL2	0.0538866	0.00078712	0.957026	0.0700801	0.0428237	0.0449298	7	7	7
Sire_Still_Birth	ENSBTAG00000032493	RETREG3	-0.0525918	-0.00019368	0.958057	0.367988	0.103001	0.00152769	25	28	28
Sire_Still_Birth	ENSBTAG00000003498	FAT2	-0.0472027	0.00312027	0.962352	0.058329	0.0434258	0.0482093	4	4	4
Sire_Still_Birth	ENSBTAG00000049589	SAA3	-0.034873	-0.000513514	0.972181	0.141733	0.0694856	0.00964619	10	13	13
Sire_Still_Birth	ENSBTAG00000020454	LZTS3	0.0304563	-0.00313661	0.975703	0.205271	0.0839038	0.00430015	18	19	19
Sire_Still_Birth	ENSBTAG00000020996	CLDND1	-0.0225788	0.00166027	0.981986	0.113379	0.133854	0.000289742	8	9	9
Sire_Still_Birth	ENSBTAG00000015119	SIK3	0.0223376	0.00239612	0.982179	0.0217311	0.062323	0.016621	3	5	5
Sire_Still_Birth	ENSBTAG00000019455	MYO5B	0.017591	0.0131786	0.985965	0.051046	0.0431944	0.0459858	5	5	5
Sire_Still_Birth	ENSBTAG00000030520	PROB1	0.0147272	-0.00405071	0.98825	0.460613	0.140357	0.000131043	12	17	17
Sire_Still_Birth	ENSBTAG00000032477	HECTD1	0.0136711	-0.00799629	0.989092	0.0702404	0.10943	0.00076119	8	11	11
Sire_Still_Birth	ENSBTAG00000005203	C1H3orf33	0.000775966	0.00351641	0.999381	0.0711667	0.107044	0.00151973	3	3	3
Sire_Calv_Ease	ENSBTAG00000047035	TBC1D17	-5.29123	-0.757852	1.21496e-07	0.0296761	0.0964141	0.00254239	2	2	2
Sire_Calv_Ease	ENSBTAG00000017805	CRACR2B	4.21926	0.546751	2.45104e-05	0.0217538	0.113429	0.000715589	6	9	9
Sire_Calv_Ease	ENSBTAG00000019843	HAUS6	-3.17896	-0.187848	0.00147806	0.190795	0.0685493	0.0119196	20	25	25
Sire_Calv_Ease	ENSBTAG00000001702	TMEM107	-3.17452	-0.123947	0.00150082	0.349748	0.0506176	0.0326017	22	25	25
Sire_Calv_Ease	ENSBTAG00000017793	KLRG2	2.87983	0.461038	0.00397886	0.0251238	0.0648678	0.0143237	7	7	7
Sire_Calv_Ease	ENSBTAG00000017750	RHBDD3	-2.62726	-0.649483	0.00860764	0.0136737	0.0426293	0.0486046	2	2	2
Sire_Calv_Ease	ENSBTAG00000053390	RAC1	2.54063	0.266526	0.0110653	0.05347	0.0453904	0.0439924	3	3	3
Sire_Calv_Ease	ENSBTAG00000008490	CRYZL1	-2.53652	-0.795766	0.0111961	0.00868668	0.062971	0.0131432	2	5	5
Sire_Calv_Ease	ENSBTAG00000010052	EXD2	-2.52755	-0.188114	0.011486	0.118321	0.0526685	0.0270411	11	11	11
Sire_Calv_Ease	ENSBTAG00000002778	SF3B2	-2.51122	-0.411653	0.0120314	0.0261666	0.0920776	0.00284472	3	3	3
Sire_Calv_Ease	ENSBTAG00000002248	SAC3D1	-2.49943	-0.193628	0.0124392	0.0886967	0.0730254	0.00715831	9	9	9
Sire_Calv_Ease	ENSBTAG00000002224	UHRF1	2.36299	0.104045	0.0181282	0.267031	0.193268	4.09032e-06	15	18	18
Sire_Calv_Ease	ENSBTAG00000031165	TRPM7	2.33133	0.114069	0.0197362	0.217564	0.184775	1.61448e-05	13	18	18
Sire_Calv_Ease	ENSBTAG00000020229	ATP8B3	-2.30774	-0.376891	0.0210134	0.0327568	0.106946	0.000444698	1	1	1
Sire_Calv_Ease	ENSBTAG00000033731	PRCP	2.16097	0.238889	0.0306976	0.0349503	0.0514716	0.0296889	6	7	7
Sire_Calv_Ease	ENSBTAG00000020858	UPF3A	-2.13052	-0.239808	0.0331286	0.039222	0.0541032	0.0252537	6	6	6
Sire_Calv_Ease	ENSBTAG00000012485	SPOUT1	-1.97624	-0.177752	0.0481271	0.088829	0.055196	0.0183641	14	17	17
Sire_Calv_Ease	ENSBTAG00000001485	PPIP5K2	-1.97064	-0.322732	0.0487646	0.0165238	0.0433532	0.0386931	3	3	3
Sire_Calv_Ease	ENSBTAG00000051249	SMIM26	1.95275	0.180404	0.0508497	0.0617595	0.0666712	0.00957801	6	8	8
Sire_Calv_Ease	ENSBTAG00000012587	BABAM1	-1.89929	-0.158937	0.0575265	0.0643248	0.117038	0.000511653	3	3	3
Sire_Calv_Ease	ENSBTAG00000013105	SYT3	1.87745	0.379374	0.0604568	0.0133797	0.0635348	0.0137476	2	2	2
Sire_Calv_Ease	ENSBTAG00000001739	CDH20	-1.8412	-0.134575	0.0655917	0.0613331	0.0393192	0.041445	8	8	8
Sire_Calv_Ease	ENSBTAG00000015678	NEMP2	1.81002	0.471174	0.0702928	0.00607096	0.0504259	0.0301061	4	7	7
Sire_Calv_Ease	ENSBTAG00000005595	TRMU	1.78484	0.241687	0.0742868	0.0171514	0.0911177	0.0021612	1	1	1
Sire_Calv_Ease	ENSBTAG00000005465	NDUFA9	1.73749	0.286621	0.0823011	0.0185533	0.0479428	0.0360271	4	9	9
Sire_Calv_Ease	ENSBTAG00000014579	MRPL34	-1.7294	-0.161586	0.083738	0.0495147	0.097336	0.00267543	3	3	3
Sire_Calv_Ease	ENSBTAG00000019369	TSPAN4	1.72487	0.237708	0.0845516	0.0111214	0.0495625	0.0327958	5	6	6
Sire_Calv_Ease	ENSBTAG00000000292	TCIRG1	1.69528	0.288633	0.0900224	0.0209517	0.0424611	0.0480814	2	3	3
Sire_Calv_Ease	ENSBTAG00000021883	AP3M1	-1.68863	-0.110868	0.0912907	0.111533	0.0830393	0.00590268	13	14	14
Sire_Calv_Ease	ENSBTAG00000004750	VSTM2L	1.65917	0.173802	0.0970818	0.0250152	0.0417243	0.0402786	3	3	3
Sire_Calv_Ease	ENSBTAG00000002644	KCNQ4	1.65833	0.094492	0.0972502	0.124934	0.119861	0.000349167	7	8	8
Sire_Calv_Ease	ENSBTAG00000012664	NDST2	-1.65537	-0.124817	0.0978494	0.0885925	0.056702	0.0164912	8	10	10
Sire_Calv_Ease	ENSBTAG00000016028	ZNF691	1.60226	0.195565	0.109097	0.0329956	0.129133	0.000339699	3	3	3
Sire_Calv_Ease	ENSBTAG00000020122	USP16	-1.60078	-0.221998	0.109427	0.0259146	0.0585672	0.0194378	1	1	1
Sire_Calv_Ease	ENSBTAG00000002885	MSR1	1.59396	0.0805969	0.110944	0.214425	0.0474954	0.0355195	16	22	22
Sire_Calv_Ease	ENSBTAG00000018970	XPO5	1.59374	0.398859	0.110995	0.0123934	0.0496093	0.0311502	1	2	2
Sire_Calv_Ease	ENSBTAG00000020186	EIF1AD	1.56837	0.120183	0.116794	0.0678006	0.153418	0.000101675	7	8	8
Sire_Calv_Ease	ENSBTAG00000000819	RFX3	-1.5381	-0.127671	0.124024	0.0858123	0.0446792	0.0408117	10	10	10
Sire_Calv_Ease	ENSBTAG00000045895	NFASC	1.53712	0.195996	0.124263	0.0367989	0.11494	0.000747197	2	2	2
Sire_Calv_Ease	ENSBTAG00000046744	PALM3	-1.50679	-0.107199	0.131863	0.0896426	0.0441525	0.0321497	10	11	11
Sire_Calv_Ease	ENSBTAG00000001539	SAV1	1.48503	0.159702	0.137537	0.0493257	0.098981	0.00209397	4	5	5
Sire_Calv_Ease	ENSBTAG00000045767	LAT2	-1.45644	-0.101143	0.145271	0.0731714	0.043215	0.0469312	8	8	8
Sire_Calv_Ease	ENSBTAG00000017706	SLC39A3	1.45454	0.268041	0.145798	0.0204362	0.0666803	0.0136689	2	3	3
Sire_Calv_Ease	ENSBTAG00000003745	WDR48	-1.40174	-0.0551224	0.160992	0.364839	0.0416768	0.0388327	30	31	31
Sire_Calv_Ease	ENSBTAG00000030974	TUBA4A	-1.39226	-0.457311	0.163844	0.00880838	0.0622492	0.0151257	1	2	2
Sire_Calv_Ease	ENSBTAG00000031688	RBM4	1.3776	0.0905185	0.168327	0.143563	0.0707102	0.00932231	12	14	14
Sire_Calv_Ease	ENSBTAG00000000950	MRPS16	1.28015	0.104077	0.200494	0.073916	0.0883243	0.003254	9	10	10
Sire_Calv_Ease	ENSBTAG00000004861	EIF3F	-1.27955	-0.105593	0.200703	0.0683993	0.105854	0.0012361	5	5	5
Sire_Calv_Ease	ENSBTAG00000005203	C1H3orf33	-1.27938	-0.129945	0.200764	0.0711667	0.107044	0.00151973	3	3	3
Sire_Calv_Ease	ENSBTAG00000038442	WDR87	-1.26876	-0.100866	0.204525	0.0520032	0.0626999	0.00975715	7	10	10
Sire_Calv_Ease	ENSBTAG00000026769	ASCL2	1.26063	0.0906458	0.207443	0.0853556	0.110346	0.000850369	6	6	6
Sire_Calv_Ease	ENSBTAG00000006832	SLC5A6	-1.25877	-0.367798	0.208114	0.00721131	0.0450153	0.0354555	2	4	4
Sire_Calv_Ease	ENSBTAG00000016523	DNAH10	-1.2541	-0.16122	0.209805	0.0281265	0.0579023	0.0166006	2	3	3
Sire_Calv_Ease	ENSBTAG00000044099	ZSWIM7	1.25031	0.123144	0.211188	0.0533818	0.0512365	0.0313279	5	7	7
Sire_Calv_Ease	ENSBTAG00000008482	SON	1.24046	1.02266	0.214806	0.00108923	0.0583429	0.0153139	2	5	5
Sire_Calv_Ease	ENSBTAG00000018283	ACAA1	1.23551	0.0972937	0.216641	0.0838628	0.0467076	0.0367762	10	13	13
Sire_Calv_Ease	ENSBTAG00000016867	HSD17B3	1.23317	0.203213	0.217513	0.0269335	0.0607373	0.0152263	1	1	1
Sire_Calv_Ease	ENSBTAG00000002949	CBX1	1.22065	0.263071	0.222217	0.0117492	0.0514978	0.0296949	5	5	5
Sire_Calv_Ease	ENSBTAG00000016124	PACSIN1	-1.20865	-0.161115	0.226795	0.0221974	0.0386875	0.0488713	2	3	3
Sire_Calv_Ease	ENSBTAG00000008279	FRMD4A	1.18557	0.357499	0.235793	0.00741275	0.0563132	0.0230627	3	5	5
Sire_Calv_Ease	ENSBTAG00000013042	EXOC5	-1.16201	-0.121745	0.245233	0.0675035	0.0607019	0.0149638	7	9	9
Sire_Calv_Ease	ENSBTAG00000019979	CMPK2	-1.15998	-0.077954	0.246056	0.0786359	0.0413447	0.0419965	6	7	7
Sire_Calv_Ease	ENSBTAG00000019695	RLF	-1.14912	-0.125512	0.250505	0.0259358	0.051109	0.0266949	3	3	3
Sire_Calv_Ease	ENSBTAG00000000874	CAST	1.12896	0.123435	0.258915	0.0550059	0.10134	0.00162983	2	2	2
Sire_Calv_Ease	ENSBTAG00000006016	GTPBP2	-1.10271	-0.0805577	0.270153	0.147838	0.0752874	0.00720662	11	15	15
Sire_Calv_Ease	ENSBTAG00000008054	ZNF706	-1.10186	-0.0813026	0.270523	0.123736	0.0647073	0.0109189	6	8	8
Sire_Calv_Ease	ENSBTAG00000030520	PROB1	-1.08982	-0.0370444	0.275791	0.460613	0.140357	0.000131043	12	17	17
Sire_Calv_Ease	ENSBTAG00000020996	CLDND1	1.08768	0.0803388	0.276735	0.113379	0.133854	0.000289742	8	9	9
Sire_Calv_Ease	ENSBTAG00000002236	TRPC4AP	1.07207	0.0865648	0.283689	0.0503566	0.0692023	0.00974743	6	7	7
Sire_Calv_Ease	ENSBTAG00000010790	EIF3L	1.07045	0.0517193	0.284415	0.269315	0.158265	8.66575e-05	13	15	15
Sire_Calv_Ease	ENSBTAG00000003914	MVB12A	-1.06159	-0.0529961	0.28842	0.299236	0.0811236	0.00556347	16	19	19
Sire_Calv_Ease	ENSBTAG00000019614	FAM76A	-1.05789	-0.143997	0.290106	0.0267413	0.0516588	0.0282592	7	10	10
Sire_Calv_Ease	ENSBTAG00000052665	CYP3A4	-1.04538	-0.0765152	0.295849	0.0962348	0.141105	0.000199258	6	7	7
Sire_Calv_Ease	ENSBTAG00000021035	CTSK	1.02941	0.137444	0.303288	0.0252552	0.0523605	0.0241758	2	3	3
Sire_Calv_Ease	ENSBTAG00000001519	RRNAD1	1.02746	0.109504	0.304206	0.0450369	0.111211	0.00108485	3	3	3
Sire_Calv_Ease	ENSBTAG00000019533	ADTRP	-1.01418	-0.0832978	0.310495	0.0861959	0.0392684	0.0412738	10	11	11
Sire_Calv_Ease	ENSBTAG00000019300	TPMT	0.994905	0.119199	0.319782	0.0306459	0.0512939	0.0216799	3	3	3
Sire_Calv_Ease	ENSBTAG00000032137	PNPLA6	0.986982	0.201184	0.323652	0.0118869	0.0834471	0.00434844	4	7	7
Sire_Calv_Ease	ENSBTAG00000017488	KLF3	-0.965948	-0.0697317	0.33407	0.0980563	0.166532	3.47693e-05	5	8	8
Sire_Calv_Ease	ENSBTAG00000048809	VPS37B	0.957143	0.0645566	0.338495	0.127313	0.156092	5.78747e-05	9	10	10
Sire_Calv_Ease	ENSBTAG00000020602	IDO1	-0.945738	-0.173952	0.344282	0.0138701	0.0983876	0.00230314	4	6	6
Sire_Calv_Ease	ENSBTAG00000012803	SRP19	0.944242	0.10161	0.345046	0.0389435	0.0923567	0.00326723	5	5	5
Sire_Calv_Ease	ENSBTAG00000012107	SLC25A28	-0.941942	-0.166135	0.346222	0.0253587	0.0507849	0.0325425	6	7	7
Sire_Calv_Ease	ENSBTAG00000020023	MTHFS	-0.941928	-0.127051	0.34623	0.032936	0.0951847	0.00277334	2	2	2
Sire_Calv_Ease	ENSBTAG00000001839	OCIAD2	-0.935695	-0.117298	0.34943	0.035036	0.0438404	0.0384087	4	5	5
Sire_Calv_Ease	ENSBTAG00000011646	ZNF512B	0.92183	0.117573	0.356617	0.0160137	0.0562152	0.0223799	1	1	1
Sire_Calv_Ease	ENSBTAG00000006067	VMAC	0.904314	0.103263	0.365829	0.0289538	0.0472001	0.0327191	4	5	5
Sire_Calv_Ease	ENSBTAG00000013943	ZNF703	-0.884814	-0.147673	0.376257	0.01774	0.0656235	0.0142098	2	2	2
Sire_Calv_Ease	ENSBTAG00000001015	TM9SF4	-0.882113	-0.153678	0.377716	0.0236503	0.042584	0.0367959	2	2	2
Sire_Calv_Ease	ENSBTAG00000031767	H3C5P	0.8754	0.0899631	0.381356	0.0569499	0.0662961	0.0109808	4	4	4
Sire_Calv_Ease	ENSBTAG00000030646	KCTD17	0.874395	0.140912	0.381903	0.019322	0.0486917	0.031557	6	9	9
Sire_Calv_Ease	ENSBTAG00000008417	VPS29	-0.853485	-0.0950517	0.39339	0.0408834	0.0451943	0.0441025	4	5	5
Sire_Calv_Ease	ENSBTAG00000002503	BSCL2	-0.852084	-0.099045	0.394167	0.0700801	0.0428237	0.0449298	7	7	7
Sire_Calv_Ease	ENSBTAG00000014707	ISG15	0.83952	0.105121	0.401178	0.0404524	0.141129	9.26265e-05	1	1	1
Sire_Calv_Ease	ENSBTAG00000025443	FNIP1	0.821463	0.016934	0.411382	0.382671	0.131623	0.000185929	24	31	31
Sire_Calv_Ease	ENSBTAG00000015805	SIPA1L1	0.808396	0.0672966	0.418863	0.0871567	0.0854598	0.00470472	7	7	7
Sire_Calv_Ease	ENSBTAG00000038298	CCDC174	-0.791929	-0.0632569	0.428402	0.0627934	0.0832072	0.00546791	9	10	10
Sire_Calv_Ease	ENSBTAG00000014421	PBX2	-0.78871	-5.92612	0.430281	1.74884e-05	0.0742779	0.00871087	1	3	3
Sire_Calv_Ease	ENSBTAG00000015308	SMARCE1	-0.786359	-0.0657438	0.431657	0.0739452	0.086654	0.00440133	8	8	8
Sire_Calv_Ease	ENSBTAG00000013057	CBLB	0.7773	0.0558644	0.436982	0.168986	0.139819	0.00011142	14	18	18
Sire_Calv_Ease	ENSBTAG00000017942	CRTC2	0.771518	0.057263	0.4404	0.0550794	0.0481354	0.0269439	4	5	5
Sire_Calv_Ease	ENSBTAG00000024470	SH2D2A	0.769958	0.0464278	0.441325	0.164643	0.0762041	0.00647223	16	17	17
Sire_Calv_Ease	ENSBTAG00000014825	NLK	-0.767908	-0.135269	0.442542	0.0226879	0.0653576	0.0150025	2	2	2
Sire_Calv_Ease	ENSBTAG00000013093	ALDH3B1	0.759689	0.0719999	0.44744	0.0666958	0.0682636	0.00885033	8	12	12
Sire_Calv_Ease	ENSBTAG00000010221	CCDC93	0.754562	0.143393	0.450512	0.0213742	0.101902	0.00160509	1	1	1
Sire_Calv_Ease	ENSBTAG00000018739	RPAP2	-0.73932	-0.0778476	0.459713	0.0456695	0.0749063	0.00745987	3	4	4
Sire_Calv_Ease	ENSBTAG00000003059	CFAP298	0.738957	0.0691093	0.459933	0.0281979	0.0694349	0.00968158	1	1	1
Sire_Calv_Ease	ENSBTAG00000004753	RXYLT1	0.728526	1.55869	0.466292	0.000129426	0.0477534	0.038326	1	3	3
Sire_Calv_Ease	ENSBTAG00000005089	RHBDD2	-0.726572	-0.105414	0.467488	0.0225873	0.0605899	0.0165761	2	2	2
Sire_Calv_Ease	ENSBTAG00000003718	HACL1	0.721505	0.0561895	0.470599	0.0804037	0.132965	0.000252277	6	7	7
Sire_Calv_Ease	ENSBTAG00000003989	GSTO1	-0.708754	-0.0817377	0.478477	0.0586385	0.122514	0.000555525	4	4	4
Sire_Calv_Ease	ENSBTAG00000010351	SNX25	-0.702537	-0.0714407	0.482344	0.0460656	0.0498163	0.0309671	5	6	6
Sire_Calv_Ease	ENSBTAG00000009719	CALHM2	0.699411	0.111213	0.484295	0.0343641	0.056721	0.0217998	2	2	2
Sire_Calv_Ease	ENSBTAG00000009046	TBX6	-0.698038	-0.0351398	0.485153	0.13031	0.0799281	0.00543753	10	13	13
Sire_Calv_Ease	ENSBTAG00000017674	SCNN1D	-0.698003	-0.0394102	0.485175	0.246362	0.044375	0.0466014	17	18	18
Sire_Calv_Ease	ENSBTAG00000046516	FUT7	0.68867	0.0832909	0.491031	0.0411938	0.118448	0.000619084	4	5	5
Sire_Calv_Ease	ENSBTAG00000021424	CSK	-0.687403	-0.0482224	0.491829	0.145456	0.08459	0.00525419	8	9	9
Sire_Calv_Ease	ENSBTAG00000012581	TIMMDC1	-0.682185	-0.143264	0.495122	0.0183292	0.0561601	0.020525	4	4	4
Sire_Calv_Ease	ENSBTAG00000014820	OXA1L	0.681072	0.147422	0.495826	0.0119763	0.047543	0.0333484	3	3	3
Sire_Calv_Ease	ENSBTAG00000008310	TMEM9B	-0.676754	-0.126608	0.498562	0.0126291	0.0839483	0.00360171	1	1	1
Sire_Calv_Ease	ENSBTAG00000020933	HCFC2	-0.670891	-0.0606494	0.50229	0.068368	0.0792927	0.00603289	5	5	5
Sire_Calv_Ease	ENSBTAG00000021595	HIP1R	0.667492	0.0621367	0.504458	0.0691452	0.0699989	0.00947463	8	10	10
Sire_Calv_Ease	ENSBTAG00000009401	MTRR	-0.662477	-0.0706522	0.507665	0.0332636	0.0572683	0.0224688	7	9	9
Sire_Calv_Ease	ENSBTAG00000020143	RDH10	0.655603	0.110364	0.51208	0.0186707	0.0729602	0.00778527	2	2	2
Sire_Calv_Ease	ENSBTAG00000004392	C29H11orf24	0.652794	0.0877011	0.513889	0.0270133	0.0726156	0.00892361	3	3	3
Sire_Calv_Ease	ENSBTAG00000006244	WDR83OS	-0.649313	-0.0598195	0.516136	0.0384933	0.150176	7.29431e-05	3	3	3
Sire_Calv_Ease	ENSBTAG00000011640	PLPP3	-0.617974	-0.0769864	0.536592	0.0227977	0.0730457	0.00795084	2	2	2
Sire_Calv_Ease	ENSBTAG00000010867	LONP2	0.616858	0.044863	0.537328	0.126018	0.088045	0.00358339	14	20	20
Sire_Calv_Ease	ENSBTAG00000020079	MAP3K4	0.612883	0.0281826	0.539954	0.19436	0.155806	8.081e-05	9	12	12
Sire_Calv_Ease	ENSBTAG00000011831	SPPL2A	0.607781	0.0195452	0.543333	0.351426	0.138869	0.000234067	29	33	33
Sire_Calv_Ease	ENSBTAG00000006958	C23H6orf136	0.603755	0.259074	0.546006	0.00314408	0.0873191	0.00332728	1	2	2
Sire_Calv_Ease	ENSBTAG00000010365	SQOR	-0.597594	-0.0920825	0.550111	0.0205741	0.106317	0.00123481	3	4	4
Sire_Calv_Ease	ENSBTAG00000010696	DVL1	-0.597188	-0.0936295	0.550382	0.025881	0.0486164	0.0352549	2	2	2
Sire_Calv_Ease	ENSBTAG00000025612	URM1	-0.593382	-0.078848	0.552925	0.0645166	0.109741	0.00113588	8	11	11
Sire_Calv_Ease	ENSBTAG00000014554	SNAI1	0.589576	0.0506671	0.555475	0.0411564	0.0529252	0.0257919	5	7	7
Sire_Calv_Ease	ENSBTAG00000001903	C11H2orf50	-0.57523	-0.0682391	0.565135	0.0317428	0.119173	0.000526752	2	2	2
Sire_Calv_Ease	ENSBTAG00000016017	CCDC40	0.564206	0.0487103	0.572614	0.0480362	0.0928598	0.00264833	4	5	5
Sire_Calv_Ease	ENSBTAG00000001807	AKAP8	0.562578	0.0453145	0.573722	0.0417086	0.0663494	0.0110885	6	8	8
Sire_Calv_Ease	ENSBTAG00000021272	ABCG1	0.55629	0.105686	0.578013	0.0168417	0.0634768	0.0134814	2	2	2
Sire_Calv_Ease	ENSBTAG00000055286	MACIR	0.538324	0.04104	0.590354	0.0780765	0.0484951	0.0283635	8	8	8
Sire_Calv_Ease	ENSBTAG00000012403	ARG1	-0.535329	-0.0654877	0.592422	0.0328015	0.0501125	0.0293518	2	3	3
Sire_Calv_Ease	ENSBTAG00000009188	GART	0.535305	0.624579	0.592439	0.000907186	0.0515561	0.0292995	1	4	4
Sire_Calv_Ease	ENSBTAG00000026408	ZNF213	0.533896	0.411255	0.593414	0.000606476	0.0608861	0.0163023	1	3	3
Sire_Calv_Ease	ENSBTAG00000009201	CORO7	-0.532455	-0.0996439	0.594411	0.0148506	0.0847904	0.00401793	1	1	1
Sire_Calv_Ease	ENSBTAG00000014974	GRAMD2B	-0.522539	-0.0266628	0.601295	0.149732	0.150362	0.00013744	15	19	19
Sire_Calv_Ease	ENSBTAG00000011110	ACOT12	-0.520131	-0.0483764	0.602972	0.0556818	0.109571	0.000836803	5	7	7
Sire_Calv_Ease	ENSBTAG00000045834	RASSF7	0.495325	0.130761	0.620371	0.00238993	0.0994197	0.0016732	2	4	4
Sire_Calv_Ease	ENSBTAG00000027464	FGFRL1	-0.494859	-0.0405084	0.6207	0.0307634	0.0521568	0.0281761	2	4	4
Sire_Calv_Ease	ENSBTAG00000006927	ABCF1	-0.490328	-0.0619458	0.623902	0.059198	0.0762164	0.00705626	2	3	3
Sire_Calv_Ease	ENSBTAG00000021830	ENPP1	0.487336	0.080269	0.62602	0.0279584	0.0697918	0.0104217	3	6	6
Sire_Calv_Ease	ENSBTAG00000020355	KLF4	-0.480297	-0.0342029	0.631016	0.0592893	0.0414223	0.0499232	3	4	4
Sire_Calv_Ease	ENSBTAG00000020998	RUVBL1	-0.469487	-0.0190647	0.638722	0.12641	0.118449	0.000540837	8	9	9
Sire_Calv_Ease	ENSBTAG00000011317	GOLGA2	0.461885	0.079199	0.644164	0.0192839	0.0963397	0.00261702	5	6	6
Sire_Calv_Ease	ENSBTAG00000020598	PPP2R2C	0.454335	0.0324227	0.649588	0.0734957	0.122179	0.00031618	7	7	7
Sire_Calv_Ease	ENSBTAG00000052658	NKG2A	0.4526	0.0445322	0.650837	0.0442673	0.0545157	0.0265181	5	6	6
Sire_Calv_Ease	ENSBTAG00000020454	LZTS3	0.451112	0.0210592	0.651909	0.205271	0.0839038	0.00430015	18	19	19
Sire_Calv_Ease	ENSBTAG00000004741	IL12B	-0.448099	-0.0832589	0.654081	0.0192558	0.0537145	0.0254513	3	5	5
Sire_Calv_Ease	ENSBTAG00000006937	ABCA10	-0.443405	-0.0910432	0.657473	0.00755611	0.0684981	0.00941947	1	1	1
Sire_Calv_Ease	ENSBTAG00000012065	DNAJC3	-0.44185	-0.0456957	0.658598	0.0685275	0.0434806	0.0453406	8	9	9
Sire_Calv_Ease	ENSBTAG00000012169	FAM118B	0.438613	0.0386537	0.660942	0.09654	0.0744124	0.00861528	7	7	7
Sire_Calv_Ease	ENSBTAG00000006901	NIPSNAP3A	0.423846	0.106926	0.671678	0.00691716	0.0630796	0.0151178	3	4	4
Sire_Calv_Ease	ENSBTAG00000017266	ITGA6	-0.421907	-0.0466103	0.673093	0.0402726	0.076999	0.00767083	3	3	3
Sire_Calv_Ease	ENSBTAG00000038682	FAM83H	-0.419083	-0.0350725	0.675155	0.0616205	0.053104	0.0196602	5	5	5
Sire_Calv_Ease	ENSBTAG00000019455	MYO5B	0.404988	0.0448326	0.685487	0.051046	0.0431944	0.0459858	5	5	5
Sire_Calv_Ease	ENSBTAG00000011189	TJAP1	-0.398237	-0.0624483	0.690455	0.0483186	0.0731051	0.00688109	5	6	6
Sire_Calv_Ease	ENSBTAG00000006671	DDX27	0.398155	0.0875656	0.690516	0.0112069	0.0615297	0.0140238	3	4	4
Sire_Calv_Ease	ENSBTAG00000034159	FCRLA	0.361418	0.0606931	0.717787	0.0144777	0.0406031	0.0482897	1	2	2
Sire_Calv_Ease	ENSBTAG00000032493	RETREG3	0.358894	0.0260003	0.719675	0.367988	0.103001	0.00152769	25	28	28
Sire_Calv_Ease	ENSBTAG00000000286	PFKM	-0.347893	-0.0637367	0.727921	0.045133	0.0435408	0.0406754	6	7	7
Sire_Calv_Ease	ENSBTAG00000011937	RITA1	0.345385	0.0514602	0.729805	0.0147773	0.0784563	0.00593789	4	5	5
Sire_Calv_Ease	ENSBTAG00000010720	MIB2	-0.34142	-0.0353779	0.732787	0.0796316	0.0678712	0.0130225	7	7	7
Sire_Calv_Ease	ENSBTAG00000051572	ZNF646	0.341331	0.019377	0.732854	0.0820525	0.0978458	0.00215868	6	7	7
Sire_Calv_Ease	ENSBTAG00000016783	PGLS	-0.335858	-0.0262948	0.736978	0.113007	0.125243	0.000480598	9	10	10
Sire_Calv_Ease	ENSBTAG00000001617	G2E3	0.335274	0.0228885	0.737418	0.0983925	0.0843701	0.00551636	8	10	10
Sire_Calv_Ease	ENSBTAG00000046837	ZNF358	-0.332109	-0.0130075	0.739807	0.233805	0.125903	0.000310843	18	25	25
Sire_Calv_Ease	ENSBTAG00000012600	GTF3A	0.318845	0.040969	0.749844	0.0312492	0.0893154	0.00334314	3	3	3
Sire_Calv_Ease	ENSBTAG00000003639	ELMO2	-0.314093	-0.0650368	0.75345	0.0102761	0.0517516	0.0165808	4	5	5
Sire_Calv_Ease	ENSBTAG00000001393	MTF2	-0.310773	-0.0600145	0.755973	0.0148092	0.104764	0.00144214	2	3	3
Sire_Calv_Ease	ENSBTAG00000025372	RIOX1	-0.305961	-0.0415689	0.759634	0.0444438	0.0665409	0.0124447	8	10	10
Sire_Calv_Ease	ENSBTAG00000048519	DCAF5	-0.303472	-0.0555556	0.76153	0.0194403	0.0643637	0.0150466	2	2	2
Sire_Calv_Ease	ENSBTAG00000001575	CALM2	-0.298175	-0.0653431	0.76557	0.0110903	0.0597823	0.0165617	2	2	2
Sire_Calv_Ease	ENSBTAG00000014505	NGRN	0.298075	0.0293827	0.765646	0.0518518	0.0604476	0.0166856	7	10	10
Sire_Calv_Ease	ENSBTAG00000007668	AGPAT4	0.296976	0.0220724	0.766484	0.0952302	0.0726596	0.00919315	10	10	10
Sire_Calv_Ease	ENSBTAG00000026008	METTL5	0.295076	0.0402315	0.767936	0.0386859	0.127219	0.000314667	6	8	8
Sire_Calv_Ease	ENSBTAG00000030962	EEFSEC	0.290832	0.0204526	0.77118	0.169417	0.0455502	0.0302281	13	14	14
Sire_Calv_Ease	ENSBTAG00000014006	TOR3A	-0.277555	-0.0356062	0.781354	0.0350684	0.0582417	0.0215734	4	5	5
Sire_Calv_Ease	ENSBTAG00000008182	FOSB	-0.269169	-0.0264863	0.7878	0.0299172	0.0697314	0.00777682	3	4	4
Sire_Calv_Ease	ENSBTAG00000037581	MZF1	0.261904	0.0299286	0.793395	0.0397722	0.0818126	0.00368703	5	5	5
Sire_Calv_Ease	ENSBTAG00000019129	BTD	0.261781	0.235721	0.79349	0.000461164	0.0520187	0.0250697	1	2	2
Sire_Calv_Ease	ENSBTAG00000039711	ZFP62	0.243172	0.0593581	0.807872	0.0156227	0.0697106	0.0105449	3	7	7
Sire_Calv_Ease	ENSBTAG00000006256	PTPRO	0.23688	0.0448687	0.81275	0.0137738	0.0804414	0.0037967	2	2	2
Sire_Calv_Ease	ENSBTAG00000019511	CDC123	0.236632	0.00971785	0.812942	0.117433	0.0747135	0.00720429	14	15	15
Sire_Calv_Ease	ENSBTAG00000012505	ARHGEF17	0.235388	0.0309511	0.813908	0.0323733	0.119593	0.000451308	1	1	1
Sire_Calv_Ease	ENSBTAG00000007620	INTS11	-0.229576	-0.0259467	0.818421	0.0959799	0.0456599	0.0423	8	10	10
Sire_Calv_Ease	ENSBTAG00000005738	ATP8B1	0.228618	0.0229073	0.819166	0.043123	0.155576	3.72021e-05	1	1	1
Sire_Calv_Ease	ENSBTAG00000014390	MTMR9	0.224746	0.0284145	0.822177	0.0330088	0.112856	0.00104664	1	1	1
Sire_Calv_Ease	ENSBTAG00000003884	FAM120B	0.222092	0.0423438	0.824242	0.0215117	0.060189	0.0195416	2	2	2
Sire_Calv_Ease	ENSBTAG00000007170	SLC38A7	0.22034	0.03028	0.825606	0.0238162	0.0565114	0.0211744	2	2	2
Sire_Calv_Ease	ENSBTAG00000000179	RPUSD1	-0.219889	-0.168372	0.825958	0.000934552	0.0526426	0.0275334	2	3	3
Sire_Calv_Ease	ENSBTAG00000008142	IFIH1	0.212338	0.0262519	0.831844	0.0632562	0.0608793	0.0157396	2	2	2
Sire_Calv_Ease	ENSBTAG00000021658	TAMALIN	-0.210263	-0.0749168	0.833462	0.00643159	0.0526372	0.0271428	2	2	2
Sire_Calv_Ease	ENSBTAG00000015119	SIK3	-0.20733	-0.0326584	0.835752	0.0217311	0.062323	0.016621	3	5	5
Sire_Calv_Ease	ENSBTAG00000020884	CASP4	0.200075	0.011846	0.841422	0.104656	0.197443	4.69548e-06	5	6	6
Sire_Calv_Ease	ENSBTAG00000020965	ZMYND10	0.19242	0.0233434	0.847414	0.0465007	0.0720373	0.00784932	4	4	4
Sire_Calv_Ease	ENSBTAG00000019362	NOA1A	-0.179999	-0.0465902	0.857153	0.0261284	0.0528506	0.025511	5	6	6
Sire_Calv_Ease	ENSBTAG00000049589	SAA3	-0.179086	-0.0162844	0.85787	0.141733	0.0694856	0.00964619	10	13	13
Sire_Calv_Ease	ENSBTAG00000006564	PSMA1	-0.176773	-0.0186344	0.859686	0.0518256	0.0758369	0.00671041	6	7	7
Sire_Calv_Ease	ENSBTAG00000000945	ATP2C2	0.175399	0.0214796	0.860766	0.0540239	0.0571265	0.015512	8	9	9
Sire_Calv_Ease	ENSBTAG00000015896	CC2D1B	-0.172469	-0.0327981	0.863069	0.0318459	0.0584081	0.0212439	3	3	3
Sire_Calv_Ease	ENSBTAG00000014124	MLLT3	-0.172434	-0.0790972	0.863096	0.00338511	0.0457442	0.0330923	3	5	5
Sire_Calv_Ease	ENSBTAG00000025329	IRF2BPL	0.168168	0.0178915	0.866451	0.0519389	0.150902	9.88404e-05	4	4	4
Sire_Calv_Ease	ENSBTAG00000031679	HSD17B13	-0.160882	-0.0275917	0.872186	0.021245	0.058939	0.0173426	2	2	2
Sire_Calv_Ease	ENSBTAG00000000250	HDHD3	-0.153958	-0.0230455	0.877643	0.0187296	0.0566074	0.0173909	2	3	3
Sire_Calv_Ease	ENSBTAG00000020030	FITM2	0.152622	0.0529238	0.878696	0.00509494	0.0457731	0.0364606	5	6	6
Sire_Calv_Ease	ENSBTAG00000035081	SERINC2	0.151444	0.0268289	0.879625	0.0169605	0.0418762	0.0487259	2	3	3
Sire_Calv_Ease	ENSBTAG00000012384	TFEB	0.140202	0.0186789	0.888501	0.0201071	0.0697573	0.0106218	3	3	3
Sire_Calv_Ease	ENSBTAG00000001612	LSM1	0.138476	0.00297565	0.889864	0.0501149	0.0649523	0.0127724	3	4	4
Sire_Calv_Ease	ENSBTAG00000004460	RFWD3	0.130914	0.0179112	0.895843	0.0215979	0.0443718	0.0263676	1	1	1
Sire_Calv_Ease	ENSBTAG00000049619	GFOD1	-0.118964	-0.0168624	0.905304	0.0133895	0.0448593	0.0385556	1	1	1
Sire_Calv_Ease	ENSBTAG00000007623	CPTP	0.117424	0.0206247	0.906524	0.021611	0.107944	0.00113333	4	5	5
Sire_Calv_Ease	ENSBTAG00000015632	TNFRSF18	-0.117056	-0.0231546	0.906815	0.0144097	0.0810149	0.00642469	1	1	1
Sire_Calv_Ease	ENSBTAG00000019291	GRB14	0.108441	-0.00325587	0.913646	0.0605228	0.0450016	0.0431704	8	9	9
Sire_Calv_Ease	ENSBTAG00000008844	EXTL3	-0.10807	-0.0172112	0.91394	0.0264575	0.104683	0.00163735	2	2	2
Sire_Calv_Ease	ENSBTAG00000004849	IGSF3	-0.0736751	-0.00665451	0.941269	0.0232236	0.0649096	0.0134214	7	9	9
Sire_Calv_Ease	ENSBTAG00000006989	SEMA4F	-0.0735129	-0.0148405	0.941398	0.0652942	0.0613004	0.0150032	6	7	7
Sire_Calv_Ease	ENSBTAG00000032477	HECTD1	-0.0733977	0.00646053	0.94149	0.0702404	0.10943	0.00076119	8	11	11
Sire_Calv_Ease	ENSBTAG00000002493	VPS35	0.0700062	-0.00482093	0.944189	0.137252	0.10006	0.00191888	16	21	21
Sire_Calv_Ease	ENSBTAG00000003519	NOL3	0.0633739	0.0731915	0.949469	0.000465115	0.0588182	0.0178428	1	1	1
Sire_Calv_Ease	ENSBTAG00000040116	H1-10	0.0622994	0.00165031	0.950324	0.0332838	0.0733182	0.00960571	3	3	3
Sire_Calv_Ease	ENSBTAG00000017263	MXI1	-0.0473808	-8.57191e-05	0.96221	0.0398633	0.0563035	0.0183282	7	13	13
Sire_Calv_Ease	ENSBTAG00000014284	ALPK2	0.0444638	0.00235939	0.964535	0.120326	0.17539	2.39574e-05	5	5	5
Sire_Calv_Ease	ENSBTAG00000003498	FAT2	0.027639	0.0106076	0.97795	0.058329	0.0434258	0.0482093	4	4	4
Sire_Calv_Ease	ENSBTAG00000021041	PRAM1	-0.026686	0.0102694	0.97871	0.039456	0.0621879	0.0153357	8	10	10
Sire_Calv_Ease	ENSBTAG00000015944	WDR61	-0.0247521	0.0170051	0.980253	0.0854587	0.0750606	0.00563478	7	10	10
Sire_Calv_Ease	ENSBTAG00000008973	ASB6	-0.0225419	0.00257145	0.982016	0.0400286	0.0778716	0.00709281	5	6	6
Sire_Calv_Ease	ENSBTAG00000016122	PIGT	-0.021462	-0.00452423	0.982877	0.0637921	0.112091	0.000861802	4	4	4
Sire_Calv_Ease	ENSBTAG00000019275	INIP	0.0145311	-0.00603596	0.988406	0.0319193	0.0849568	0.00441782	2	2	2
Sire_Calv_Ease	ENSBTAG00000015844	TFPI2	0.0107849	0.00247391	0.991395	0.0441774	0.113653	0.000924737	4	6	6
Sire_Calv_Ease	ENSBTAG00000003961	SNX20	0.0083089	-0.00649612	0.993371	0.0551229	0.0953926	0.00219398	7	8	8
SCS	ENSBTAG00000038682	FAM83H	7.0594	0.0451902	1.67223e-12	0.0616205	0.053104	0.0196602	5	5	5
SCS	ENSBTAG00000008054	ZNF706	-3.451	-0.0250935	0.000558505	0.123736	0.0647073	0.0109189	6	8	8
SCS	ENSBTAG00000001739	CDH20	-3.39907	-0.0206281	0.000676146	0.0613331	0.0393192	0.041445	8	8	8
SCS	ENSBTAG00000018283	ACAA1	2.54522	0.0222074	0.010921	0.0838628	0.0467076	0.0367762	10	13	13
SCS	ENSBTAG00000006832	SLC5A6	-2.54477	-0.072033	0.0109349	0.00721131	0.0450153	0.0354555	2	4	4
SCS	ENSBTAG00000030520	PROB1	-2.38348	-0.0119217	0.0171496	0.460613	0.140357	0.000131043	12	17	17
SCS	ENSBTAG00000008417	VPS29	-2.2533	-0.0252349	0.0242405	0.0408834	0.0451943	0.0441025	4	5	5
SCS	ENSBTAG00000002949	CBX1	-2.21355	-0.048872	0.0268599	0.0117492	0.0514978	0.0296949	5	5	5
SCS	ENSBTAG00000013093	ALDH3B1	2.17072	0.0210469	0.0299523	0.0666958	0.0682636	0.00885033	8	12	12
SCS	ENSBTAG00000044099	ZSWIM7	2.12114	0.0211341	0.0339101	0.0533818	0.0512365	0.0313279	5	7	7
SCS	ENSBTAG00000011640	PLPP3	-1.98388	-0.024294	0.0472693	0.0227977	0.0730457	0.00795084	2	2	2
SCS	ENSBTAG00000004392	C29H11orf24	1.96558	0.0300099	0.0493474	0.0270133	0.0726156	0.00892361	3	3	3
SCS	ENSBTAG00000002778	SF3B2	-1.95756	-0.0313212	0.0502818	0.0261666	0.0920776	0.00284472	3	3	3
SCS	ENSBTAG00000000286	PFKM	1.91326	0.0268183	0.0557144	0.045133	0.0435408	0.0406754	6	7	7
SCS	ENSBTAG00000012505	ARHGEF17	-1.88363	-0.0244882	0.0596155	0.0323733	0.119593	0.000451308	1	1	1
SCS	ENSBTAG00000017942	CRTC2	1.87492	0.00960702	0.0608031	0.0550794	0.0481354	0.0269439	4	5	5
SCS	ENSBTAG00000045834	RASSF7	1.82785	0.0780246	0.0675719	0.00238993	0.0994197	0.0016732	2	4	4
SCS	ENSBTAG00000021424	CSK	1.78539	0.0107078	0.0741981	0.145456	0.08459	0.00525419	8	9	9
SCS	ENSBTAG00000003519	NOL3	-1.77428	-0.2043	0.0760169	0.000465115	0.0588182	0.0178428	1	1	1
SCS	ENSBTAG00000014390	MTMR9	1.72527	0.0211114	0.0844788	0.0330088	0.112856	0.00104664	1	1	1
SCS	ENSBTAG00000025329	IRF2BPL	1.67751	0.0176875	0.0934431	0.0519389	0.150902	9.88404e-05	4	4	4
SCS	ENSBTAG00000015119	SIK3	1.67149	0.0264335	0.0946245	0.0217311	0.062323	0.016621	3	5	5
SCS	ENSBTAG00000006937	ABCA10	-1.64855	-0.0335943	0.099239	0.00755611	0.0684981	0.00941947	1	1	1
SCS	ENSBTAG00000052658	NKG2A	1.59022	0.0184292	0.111786	0.0442673	0.0545157	0.0265181	5	6	6
SCS	ENSBTAG00000026769	ASCL2	1.5628	0.0105737	0.1181	0.0853556	0.110346	0.000850369	6	6	6
SCS	ENSBTAG00000020122	USP16	1.55786	0.0214375	0.119266	0.0259146	0.0585672	0.0194378	1	1	1
SCS	ENSBTAG00000001617	G2E3	1.54175	0.0104076	0.123134	0.0983925	0.0843701	0.00551636	8	10	10
SCS	ENSBTAG00000017266	ITGA6	-1.51364	-0.0180649	0.130117	0.0402726	0.076999	0.00767083	3	3	3
SCS	ENSBTAG00000002248	SAC3D1	-1.50812	-0.0129863	0.131523	0.0886967	0.0730254	0.00715831	9	9	9
SCS	ENSBTAG00000020229	ATP8B3	-1.46116	-0.0234098	0.143971	0.0327568	0.106946	0.000444698	1	1	1
SCS	ENSBTAG00000010790	EIF3L	1.45456	0.00685811	0.145792	0.269315	0.158265	8.66575e-05	13	15	15
SCS	ENSBTAG00000020602	IDO1	1.44628	0.0229327	0.1481	0.0138701	0.0983876	0.00230314	4	6	6
SCS	ENSBTAG00000015678	NEMP2	1.43936	0.0379719	0.150048	0.00607096	0.0504259	0.0301061	4	7	7
SCS	ENSBTAG00000017750	RHBDD3	1.39861	0.0341157	0.16193	0.0136737	0.0426293	0.0486046	2	2	2
SCS	ENSBTAG00000016017	CCDC40	1.39687	0.0141524	0.162452	0.0480362	0.0928598	0.00264833	4	5	5
SCS	ENSBTAG00000046837	ZNF358	-1.3891	-0.00672541	0.164802	0.233805	0.125903	0.000310843	18	25	25
SCS	ENSBTAG00000037581	MZF1	-1.38382	-0.0146326	0.166412	0.0397722	0.0818126	0.00368703	5	5	5
SCS	ENSBTAG00000019533	ADTRP	-1.37646	-0.0111604	0.168679	0.0861959	0.0392684	0.0412738	10	11	11
SCS	ENSBTAG00000009201	CORO7	1.37049	0.0253465	0.170534	0.0148506	0.0847904	0.00401793	1	1	1
SCS	ENSBTAG00000011110	ACOT12	1.36562	0.0150032	0.17206	0.0556818	0.109571	0.000836803	5	7	7
SCS	ENSBTAG00000031688	RBM4	-1.35958	-0.00691155	0.173963	0.143563	0.0707102	0.00932231	12	14	14
SCS	ENSBTAG00000051572	ZNF646	1.3471	0.00836784	0.177949	0.0820525	0.0978458	0.00215868	6	7	7
SCS	ENSBTAG00000000945	ATP2C2	1.33187	0.0127256	0.182903	0.0540239	0.0571265	0.015512	8	9	9
SCS	ENSBTAG00000020023	MTHFS	-1.33071	-0.0179118	0.183285	0.032936	0.0951847	0.00277334	2	2	2
SCS	ENSBTAG00000021041	PRAM1	1.31848	0.0134571	0.187342	0.039456	0.0621879	0.0153357	8	10	10
SCS	ENSBTAG00000016124	PACSIN1	1.27448	0.0186461	0.202492	0.0221974	0.0386875	0.0488713	2	3	3
SCS	ENSBTAG00000006671	DDX27	-1.2507	-0.02461	0.211044	0.0112069	0.0615297	0.0140238	3	4	4
SCS	ENSBTAG00000019275	INIP	1.22893	0.0142175	0.219098	0.0319193	0.0849568	0.00441782	2	2	2
SCS	ENSBTAG00000015944	WDR61	1.22794	0.0100341	0.21947	0.0854587	0.0750606	0.00563478	7	10	10
SCS	ENSBTAG00000027464	FGFRL1	1.22674	0.0117525	0.219919	0.0307634	0.0521568	0.0281761	2	4	4
SCS	ENSBTAG00000020996	CLDND1	-1.22573	-0.00943037	0.220299	0.113379	0.133854	0.000289742	8	9	9
SCS	ENSBTAG00000002224	UHRF1	-1.21993	-0.00561289	0.222492	0.267031	0.193268	4.09032e-06	15	18	18
SCS	ENSBTAG00000020965	ZMYND10	-1.21762	-0.0115768	0.223367	0.0465007	0.0720373	0.00784932	4	4	4
SCS	ENSBTAG00000004753	RXYLT1	-1.21056	-0.252061	0.226062	0.000129426	0.0477534	0.038326	1	3	3
SCS	ENSBTAG00000020858	UPF3A	1.20293	0.0119939	0.229002	0.039222	0.0541032	0.0252537	6	6	6
SCS	ENSBTAG00000039711	ZFP62	1.20239	0.0225738	0.229212	0.0156227	0.0697106	0.0105449	3	7	7
SCS	ENSBTAG00000013943	ZNF703	-1.19591	-0.0198738	0.231732	0.01774	0.0656235	0.0142098	2	2	2
SCS	ENSBTAG00000006256	PTPRO	-1.15287	-0.0222112	0.248965	0.0137738	0.0804414	0.0037967	2	2	2
SCS	ENSBTAG00000011189	TJAP1	1.11897	0.0126721	0.263153	0.0483186	0.0731051	0.00688109	5	6	6
SCS	ENSBTAG00000020186	EIF1AD	-1.11551	-0.0106193	0.26463	0.0678006	0.153418	0.000101675	7	8	8
SCS	ENSBTAG00000018970	XPO5	-1.10975	-0.027407	0.267106	0.0123934	0.0496093	0.0311502	1	2	2
SCS	ENSBTAG00000001903	C11H2orf50	1.10562	0.0129287	0.26889	0.0317428	0.119173	0.000526752	2	2	2
SCS	ENSBTAG00000005089	RHBDD2	1.07908	0.014742	0.280552	0.0225873	0.0605899	0.0165761	2	2	2
SCS	ENSBTAG00000012107	SLC25A28	-1.04	-0.0185669	0.298341	0.0253587	0.0507849	0.0325425	6	7	7
SCS	ENSBTAG00000019129	BTD	1.02828	0.0918302	0.303817	0.000461164	0.0520187	0.0250697	1	2	2
SCS	ENSBTAG00000032493	RETREG3	1.00693	0.00321259	0.313966	0.367988	0.103001	0.00152769	25	28	28
SCS	ENSBTAG00000052665	CYP3A4	1.00355	0.00621847	0.315596	0.0962348	0.141105	0.000199258	6	7	7
SCS	ENSBTAG00000017263	MXI1	1.00235	0.0138828	0.316175	0.0398633	0.0563035	0.0183282	7	13	13
SCS	ENSBTAG00000011646	ZNF512B	-0.994537	-0.0121732	0.319962	0.0160137	0.0562152	0.0223799	1	1	1
SCS	ENSBTAG00000020355	KLF4	0.993357	0.00671746	0.320536	0.0592893	0.0414223	0.0499232	3	4	4
SCS	ENSBTAG00000021883	AP3M1	0.993128	0.00599151	0.320647	0.111533	0.0830393	0.00590268	13	14	14
SCS	ENSBTAG00000048809	VPS37B	-0.987546	-0.00609631	0.323375	0.127313	0.156092	5.78747e-05	9	10	10
SCS	ENSBTAG00000019300	TPMT	-0.986563	-0.0116724	0.323857	0.0306459	0.0512939	0.0216799	3	3	3
SCS	ENSBTAG00000014554	SNAI1	0.983372	0.0110536	0.325424	0.0411564	0.0529252	0.0257919	5	7	7
SCS	ENSBTAG00000001519	RRNAD1	0.982313	0.00988077	0.325946	0.0450369	0.111211	0.00108485	3	3	3
SCS	ENSBTAG00000010365	SQOR	0.974091	0.014246	0.330011	0.0205741	0.106317	0.00123481	3	4	4
SCS	ENSBTAG00000004460	RFWD3	-0.971268	-0.0129361	0.331415	0.0215979	0.0443718	0.0263676	1	1	1
SCS	ENSBTAG00000008310	TMEM9B	0.970101	0.0175603	0.331996	0.0126291	0.0839483	0.00360171	1	1	1
SCS	ENSBTAG00000047035	TBC1D17	-0.966598	-0.013323	0.333745	0.0296761	0.0964141	0.00254239	2	2	2
SCS	ENSBTAG00000024470	SH2D2A	-0.958786	-0.0052092	0.337667	0.164643	0.0762041	0.00647223	16	17	17
SCS	ENSBTAG00000014974	GRAMD2B	-0.940633	-0.00499725	0.346893	0.149732	0.150362	0.00013744	15	19	19
SCS	ENSBTAG00000000179	RPUSD1	0.940485	0.0744739	0.346969	0.000934552	0.0526426	0.0275334	2	3	3
SCS	ENSBTAG00000019695	RLF	0.923931	0.0101746	0.355522	0.0259358	0.051109	0.0266949	3	3	3
SCS	ENSBTAG00000008279	FRMD4A	0.916101	0.0239976	0.359614	0.00741275	0.0563132	0.0230627	3	5	5
SCS	ENSBTAG00000010867	LONP2	0.904801	0.00511953	0.365571	0.126018	0.088045	0.00358339	14	20	20
SCS	ENSBTAG00000005465	NDUFA9	0.903019	0.0148923	0.366516	0.0185533	0.0479428	0.0360271	4	9	9
SCS	ENSBTAG00000012403	ARG1	-0.901657	-0.0120808	0.367239	0.0328015	0.0501125	0.0293518	2	3	3
SCS	ENSBTAG00000015632	TNFRSF18	0.897175	0.017238	0.369625	0.0144097	0.0810149	0.00642469	1	1	1
SCS	ENSBTAG00000002236	TRPC4AP	0.896518	0.00654985	0.369976	0.0503566	0.0692023	0.00974743	6	7	7
SCS	ENSBTAG00000021658	TAMALIN	-0.894461	-0.03083	0.371075	0.00643159	0.0526372	0.0271428	2	2	2
SCS	ENSBTAG00000032477	HECTD1	0.885002	0.00808688	0.376156	0.0702404	0.10943	0.00076119	8	11	11
SCS	ENSBTAG00000035081	SERINC2	0.862681	0.0148225	0.388313	0.0169605	0.0418762	0.0487259	2	3	3
SCS	ENSBTAG00000001393	MTF2	0.841734	0.0166821	0.399937	0.0148092	0.104764	0.00144214	2	3	3
SCS	ENSBTAG00000006244	WDR83OS	0.831943	0.00798493	0.405441	0.0384933	0.150176	7.29431e-05	3	3	3
SCS	ENSBTAG00000012803	SRP19	-0.826288	-0.00816037	0.408641	0.0389435	0.0923567	0.00326723	5	5	5
SCS	ENSBTAG00000010351	SNX25	-0.821993	-0.00879701	0.411081	0.0460656	0.0498163	0.0309671	5	6	6
SCS	ENSBTAG00000032137	PNPLA6	0.807925	0.0163424	0.419134	0.0118869	0.0834471	0.00434844	4	7	7
SCS	ENSBTAG00000021272	ABCG1	0.79317	0.0148079	0.427679	0.0168417	0.0634768	0.0134814	2	2	2
SCS	ENSBTAG00000020884	CASP4	-0.792461	-0.00486507	0.428092	0.104656	0.197443	4.69548e-06	5	6	6
SCS	ENSBTAG00000011831	SPPL2A	-0.78019	-0.00238933	0.435279	0.351426	0.138869	0.000234067	29	33	33
SCS	ENSBTAG00000017805	CRACR2B	0.76121	0.00974826	0.446531	0.0217538	0.113429	0.000715589	6	9	9
SCS	ENSBTAG00000013105	SYT3	0.759112	0.0151698	0.447785	0.0133797	0.0635348	0.0137476	2	2	2
SCS	ENSBTAG00000006989	SEMA4F	-0.749935	-0.00800052	0.453294	0.0652942	0.0613004	0.0150032	6	7	7
SCS	ENSBTAG00000012600	GTF3A	-0.725346	-0.00951141	0.46824	0.0312492	0.0893154	0.00334314	3	3	3
SCS	ENSBTAG00000012169	FAM118B	0.724645	0.00352857	0.46867	0.09654	0.0744124	0.00861528	7	7	7
SCS	ENSBTAG00000017706	SLC39A3	-0.717771	-0.0132934	0.472898	0.0204362	0.0666803	0.0136689	2	3	3
SCS	ENSBTAG00000009401	MTRR	-0.714127	-0.00982203	0.475149	0.0332636	0.0572683	0.0224688	7	9	9
SCS	ENSBTAG00000010052	EXD2	-0.701026	-0.00506805	0.483287	0.118321	0.0526685	0.0270411	11	11	11
SCS	ENSBTAG00000031679	HSD17B13	0.686507	0.00956031	0.492394	0.021245	0.058939	0.0173426	2	2	2
SCS	ENSBTAG00000000292	TCIRG1	0.684219	0.0115661	0.493837	0.0209517	0.0424611	0.0480814	2	3	3
SCS	ENSBTAG00000012065	DNAJC3	0.682941	0.00520741	0.494644	0.0685275	0.0434806	0.0453406	8	9	9
SCS	ENSBTAG00000008490	CRYZL1	0.668293	0.0228441	0.503947	0.00868668	0.062971	0.0131432	2	5	5
SCS	ENSBTAG00000016122	PIGT	0.659421	0.0056738	0.509626	0.0637921	0.112091	0.000861802	4	4	4
SCS	ENSBTAG00000001539	SAV1	-0.656125	-0.00730973	0.511744	0.0493257	0.098981	0.00209397	4	5	5
SCS	ENSBTAG00000006958	C23H6orf136	0.652233	0.0273905	0.514251	0.00314408	0.0873191	0.00332728	1	2	2
SCS	ENSBTAG00000031165	TRPM7	-0.643275	-0.00216783	0.520045	0.217564	0.184775	1.61448e-05	13	18	18
SCS	ENSBTAG00000008973	ASB6	-0.633505	-0.00755589	0.526404	0.0400286	0.0778716	0.00709281	5	6	6
SCS	ENSBTAG00000018739	RPAP2	0.628095	0.00669073	0.529941	0.0456695	0.0749063	0.00745987	3	4	4
SCS	ENSBTAG00000012384	TFEB	-0.618522	-0.00801896	0.536231	0.0201071	0.0697573	0.0106218	3	3	3
SCS	ENSBTAG00000006564	PSMA1	0.614457	0.00657799	0.538913	0.0518256	0.0758369	0.00671041	6	7	7
SCS	ENSBTAG00000003884	FAM120B	0.611488	0.00966808	0.540877	0.0215117	0.060189	0.0195416	2	2	2
SCS	ENSBTAG00000000819	RFX3	-0.608278	-0.00575865	0.543003	0.0858123	0.0446792	0.0408117	10	10	10
SCS	ENSBTAG00000020079	MAP3K4	0.598831	0.00222371	0.549286	0.19436	0.155806	8.081e-05	9	12	12
SCS	ENSBTAG00000005595	TRMU	0.587449	0.00759011	0.556902	0.0171514	0.0911177	0.0021612	1	1	1
SCS	ENSBTAG00000020030	FITM2	0.581384	0.0184985	0.560982	0.00509494	0.0457731	0.0364606	5	6	6
SCS	ENSBTAG00000009046	TBX6	0.565421	0.0029493	0.571787	0.13031	0.0799281	0.00543753	10	13	13
SCS	ENSBTAG00000007620	INTS11	0.564327	0.00530505	0.572532	0.0959799	0.0456599	0.0423	8	10	10
SCS	ENSBTAG00000014579	MRPL34	0.561337	0.00501578	0.574568	0.0495147	0.097336	0.00267543	3	3	3
SCS	ENSBTAG00000020598	PPP2R2C	-0.558736	-0.00464325	0.576342	0.0734957	0.122179	0.00031618	7	7	7
SCS	ENSBTAG00000025372	RIOX1	-0.556703	-0.00622279	0.57773	0.0444438	0.0665409	0.0124447	8	10	10
SCS	ENSBTAG00000006016	GTPBP2	-0.548663	-0.00360543	0.583237	0.147838	0.0752874	0.00720662	11	15	15
SCS	ENSBTAG00000009188	GART	-0.54839	-0.0624335	0.583424	0.000907186	0.0515561	0.0292995	1	4	4
SCS	ENSBTAG00000006067	VMAC	-0.536453	-0.00679852	0.591646	0.0289538	0.0472001	0.0327191	4	5	5
SCS	ENSBTAG00000020998	RUVBL1	0.533474	0.00296425	0.593706	0.12641	0.118449	0.000540837	8	9	9
SCS	ENSBTAG00000016028	ZNF691	-0.520853	-0.00599898	0.602469	0.0329956	0.129133	0.000339699	3	3	3
SCS	ENSBTAG00000019455	MYO5B	0.517092	0.00851625	0.605092	0.051046	0.0431944	0.0459858	5	5	5
SCS	ENSBTAG00000003961	SNX20	0.509564	0.00429132	0.610357	0.0551229	0.0953926	0.00219398	7	8	8
SCS	ENSBTAG00000038298	CCDC174	0.506174	0.00431947	0.612735	0.0627934	0.0832072	0.00546791	9	10	10
SCS	ENSBTAG00000048519	DCAF5	0.501032	0.00896283	0.616348	0.0194403	0.0643637	0.0150466	2	2	2
SCS	ENSBTAG00000010696	DVL1	-0.499184	-0.00756113	0.61765	0.025881	0.0486164	0.0352549	2	2	2
SCS	ENSBTAG00000014006	TOR3A	-0.497253	-0.00693627	0.619011	0.0350684	0.0582417	0.0215734	4	5	5
SCS	ENSBTAG00000002503	BSCL2	0.495795	0.00271541	0.620039	0.0700801	0.0428237	0.0449298	7	7	7
SCS	ENSBTAG00000012587	BABAM1	0.495198	0.00380114	0.62046	0.0643248	0.117038	0.000511653	3	3	3
SCS	ENSBTAG00000030646	KCTD17	0.484331	0.00786658	0.628151	0.019322	0.0486917	0.031557	6	9	9
SCS	ENSBTAG00000007623	CPTP	-0.477486	-0.00878639	0.633016	0.021611	0.107944	0.00113333	4	5	5
SCS	ENSBTAG00000007170	SLC38A7	0.465639	0.00628764	0.641474	0.0238162	0.0565114	0.0211744	2	2	2
SCS	ENSBTAG00000001839	OCIAD2	0.441056	0.00550211	0.659173	0.035036	0.0438404	0.0384087	4	5	5
SCS	ENSBTAG00000031767	H3C5P	-0.440173	-0.00414321	0.659812	0.0569499	0.0662961	0.0109808	4	4	4
SCS	ENSBTAG00000011317	GOLGA2	0.43353	0.00735628	0.66463	0.0192839	0.0963397	0.00261702	5	6	6
SCS	ENSBTAG00000017488	KLF3	0.431632	0.00299012	0.666009	0.0980563	0.166532	3.47693e-05	5	8	8
SCS	ENSBTAG00000002493	VPS35	0.4307	0.00282191	0.666686	0.137252	0.10006	0.00191888	16	21	21
SCS	ENSBTAG00000019614	FAM76A	0.42879	0.0060399	0.668076	0.0267413	0.0516588	0.0282592	7	10	10
SCS	ENSBTAG00000016867	HSD17B3	0.420379	0.00681094	0.674209	0.0269335	0.0607373	0.0152263	1	1	1
SCS	ENSBTAG00000004861	EIF3F	-0.417868	-0.00394096	0.676044	0.0683993	0.105854	0.0012361	5	5	5
SCS	ENSBTAG00000000874	CAST	-0.41312	-0.00442996	0.679519	0.0550059	0.10134	0.00162983	2	2	2
SCS	ENSBTAG00000019362	NOA1A	0.411218	0.00528825	0.680912	0.0261284	0.0528506	0.025511	5	6	6
SCS	ENSBTAG00000012581	TIMMDC1	-0.390734	-0.00914076	0.695994	0.0183292	0.0561601	0.020525	4	4	4
SCS	ENSBTAG00000019511	CDC123	-0.386964	-0.00269798	0.698783	0.117433	0.0747135	0.00720429	14	15	15
SCS	ENSBTAG00000040116	H1-10	0.386528	0.00414672	0.699106	0.0332838	0.0733182	0.00960571	3	3	3
SCS	ENSBTAG00000049589	SAA3	-0.385445	-0.00242941	0.699908	0.141733	0.0694856	0.00964619	10	13	13
SCS	ENSBTAG00000021595	HIP1R	0.367722	0.00384352	0.713081	0.0691452	0.0699989	0.00947463	8	10	10
SCS	ENSBTAG00000008142	IFIH1	-0.359536	-0.00287888	0.719194	0.0632562	0.0608793	0.0157396	2	2	2
SCS	ENSBTAG00000006901	NIPSNAP3A	0.357043	0.00922358	0.72106	0.00691716	0.0630796	0.0151178	3	4	4
SCS	ENSBTAG00000012485	SPOUT1	0.354724	0.0029899	0.722796	0.088829	0.055196	0.0183641	14	17	17
SCS	ENSBTAG00000007668	AGPAT4	0.347031	0.00168384	0.728568	0.0952302	0.0726596	0.00919315	10	10	10
SCS	ENSBTAG00000030974	TUBA4A	0.344384	0.0110831	0.730557	0.00880838	0.0622492	0.0151257	1	2	2
SCS	ENSBTAG00000046516	FUT7	0.342667	0.00406932	0.731849	0.0411938	0.118448	0.000619084	4	5	5
SCS	ENSBTAG00000017674	SCNN1D	0.335489	0.000851988	0.737256	0.246362	0.044375	0.0466014	17	18	18
SCS	ENSBTAG00000005203	C1H3orf33	0.332746	0.00404992	0.739326	0.0711667	0.107044	0.00151973	3	3	3
SCS	ENSBTAG00000004849	IGSF3	-0.332281	-0.00458851	0.739677	0.0232236	0.0649096	0.0134214	7	9	9
SCS	ENSBTAG00000021830	ENPP1	-0.327856	-0.00502858	0.743021	0.0279584	0.0697918	0.0104217	3	6	6
SCS	ENSBTAG00000013042	EXOC5	0.322589	0.00470694	0.747007	0.0675035	0.0607019	0.0149638	7	9	9
SCS	ENSBTAG00000001612	LSM1	-0.32158	-0.00280841	0.747771	0.0501149	0.0649523	0.0127724	3	4	4
SCS	ENSBTAG00000014707	ISG15	0.314202	0.0038315	0.753368	0.0404524	0.141129	9.26265e-05	1	1	1
SCS	ENSBTAG00000009719	CALHM2	0.311185	0.00457723	0.75566	0.0343641	0.056721	0.0217998	2	2	2
SCS	ENSBTAG00000020454	LZTS3	0.301983	0.00064152	0.762665	0.205271	0.0839038	0.00430015	18	19	19
SCS	ENSBTAG00000046744	PALM3	0.299664	0.00143442	0.764434	0.0896426	0.0441525	0.0321497	10	11	11
SCS	ENSBTAG00000003718	HACL1	-0.2901	-0.002612	0.77174	0.0804037	0.132965	0.000252277	6	7	7
SCS	ENSBTAG00000051249	SMIM26	0.288748	0.00260656	0.772774	0.0617595	0.0666712	0.00957801	6	8	8
SCS	ENSBTAG00000017793	KLRG2	-0.28845	-0.00442909	0.773002	0.0251238	0.0648678	0.0143237	7	7	7
SCS	ENSBTAG00000020933	HCFC2	0.288293	0.00185493	0.773123	0.068368	0.0792927	0.00603289	5	5	5
SCS	ENSBTAG00000019843	HAUS6	-0.264666	0.000273986	0.791267	0.190795	0.0685493	0.0119196	20	25	25
SCS	ENSBTAG00000002644	KCNQ4	-0.264177	-0.000801572	0.791643	0.124934	0.119861	0.000349167	7	8	8
SCS	ENSBTAG00000001702	TMEM107	0.238821	0.000730935	0.811245	0.349748	0.0506176	0.0326017	22	25	25
SCS	ENSBTAG00000003745	WDR48	-0.231695	-0.00249767	0.816775	0.364839	0.0416768	0.0388327	30	31	31
SCS	ENSBTAG00000045767	LAT2	0.230973	0.00129388	0.817335	0.0731714	0.043215	0.0469312	8	8	8
SCS	ENSBTAG00000000250	HDHD3	0.223094	0.00369093	0.823463	0.0187296	0.0566074	0.0173909	2	3	3
SCS	ENSBTAG00000038442	WDR87	-0.223043	-0.00275043	0.823502	0.0520032	0.0626999	0.00975715	7	10	10
SCS	ENSBTAG00000001575	CALM2	0.221893	0.0048904	0.824397	0.0110903	0.0597823	0.0165617	2	2	2
SCS	ENSBTAG00000014820	OXA1L	0.21912	0.00467122	0.826556	0.0119763	0.047543	0.0333484	3	3	3
SCS	ENSBTAG00000026008	METTL5	0.213138	0.00256098	0.831219	0.0386859	0.127219	0.000314667	6	8	8
SCS	ENSBTAG00000019291	GRB14	0.212182	0.000796516	0.831965	0.0605228	0.0450016	0.0431704	8	9	9
SCS	ENSBTAG00000004750	VSTM2L	0.206445	0.0014511	0.836443	0.0250152	0.0417243	0.0402786	3	3	3
SCS	ENSBTAG00000002885	MSR1	0.19848	0.00149946	0.842669	0.214425	0.0474954	0.0355195	16	22	22
SCS	ENSBTAG00000034159	FCRLA	0.197805	0.00327642	0.843198	0.0144777	0.0406031	0.0482897	1	2	2
SCS	ENSBTAG00000010720	MIB2	0.196706	0.00271055	0.844057	0.0796316	0.0678712	0.0130225	7	7	7
SCS	ENSBTAG00000003059	CFAP298	0.195893	0.00180523	0.844694	0.0281979	0.0694349	0.00968158	1	1	1
SCS	ENSBTAG00000021035	CTSK	-0.189958	-0.000591514	0.849342	0.0252552	0.0523605	0.0241758	2	3	3
SCS	ENSBTAG00000014505	NGRN	-0.171426	-0.00179438	0.863889	0.0518518	0.0604476	0.0166856	7	10	10
SCS	ENSBTAG00000012664	NDST2	0.169994	0.00112773	0.865015	0.0885925	0.056702	0.0164912	8	10	10
SCS	ENSBTAG00000016523	DNAH10	-0.167963	-0.00198454	0.866612	0.0281265	0.0579023	0.0166006	2	3	3
SCS	ENSBTAG00000001485	PPIP5K2	0.164521	0.00271597	0.869321	0.0165238	0.0433532	0.0386931	3	3	3
SCS	ENSBTAG00000010221	CCDC93	0.164351	0.00303296	0.869455	0.0213742	0.101902	0.00160509	1	1	1
SCS	ENSBTAG00000014284	ALPK2	-0.159068	-0.000896478	0.873615	0.120326	0.17539	2.39574e-05	5	5	5
SCS	ENSBTAG00000013057	CBLB	-0.152394	0.00174897	0.878876	0.168986	0.139819	0.00011142	14	18	18
SCS	ENSBTAG00000026408	ZNF213	-0.148693	-0.0111378	0.881796	0.000606476	0.0608861	0.0163023	1	3	3
SCS	ENSBTAG00000033731	PRCP	-0.138399	-0.00280299	0.889925	0.0349503	0.0514716	0.0296889	6	7	7
SCS	ENSBTAG00000014124	MLLT3	0.131573	0.00471923	0.895322	0.00338511	0.0457442	0.0330923	3	5	5
SCS	ENSBTAG00000003639	ELMO2	-0.124849	-0.00327765	0.900643	0.0102761	0.0517516	0.0165808	4	5	5
SCS	ENSBTAG00000015896	CC2D1B	0.120849	0.00174072	0.903811	0.0318459	0.0584081	0.0212439	3	3	3
SCS	ENSBTAG00000000950	MRPS16	-0.120648	-0.00106826	0.90397	0.073916	0.0883243	0.003254	9	10	10
SCS	ENSBTAG00000001807	AKAP8	0.109577	0.00222268	0.912745	0.0417086	0.0663494	0.0110885	6	8	8
SCS	ENSBTAG00000015844	TFPI2	-0.105374	-0.00122627	0.916079	0.0441774	0.113653	0.000924737	4	6	6
SCS	ENSBTAG00000020143	RDH10	-0.104973	-0.00176995	0.916397	0.0186707	0.0729602	0.00778527	2	2	2
SCS	ENSBTAG00000015805	SIPA1L1	0.104709	0.000529945	0.916606	0.0871567	0.0854598	0.00470472	7	7	7
SCS	ENSBTAG00000001015	TM9SF4	0.1003	0.00148596	0.920106	0.0236503	0.042584	0.0367959	2	2	2
SCS	ENSBTAG00000006927	ABCF1	-0.0890324	-0.00104703	0.929056	0.059198	0.0762164	0.00705626	2	3	3
SCS	ENSBTAG00000014825	NLK	-0.0762778	-0.0011066	0.939198	0.0226879	0.0653576	0.0150025	2	2	2
SCS	ENSBTAG00000016783	PGLS	0.0762378	0.000200184	0.93923	0.113007	0.125243	0.000480598	9	10	10
SCS	ENSBTAG00000019369	TSPAN4	-0.0744195	-0.00126571	0.940677	0.0111214	0.0495625	0.0327958	5	6	6
SCS	ENSBTAG00000003498	FAT2	0.0710716	0.000382642	0.943341	0.058329	0.0434258	0.0482093	4	4	4
SCS	ENSBTAG00000015308	SMARCE1	-0.0665936	-0.000279595	0.946905	0.0739452	0.086654	0.00440133	8	8	8
SCS	ENSBTAG00000008182	FOSB	-0.0650672	-0.000684402	0.94812	0.0299172	0.0697314	0.00777682	3	4	4
SCS	ENSBTAG00000049619	GFOD1	0.0562328	0.000779486	0.955156	0.0133895	0.0448593	0.0385556	1	1	1
SCS	ENSBTAG00000014421	PBX2	0.0561649	0.0420754	0.95521	1.74884e-05	0.0742779	0.00871087	1	3	3
SCS	ENSBTAG00000025443	FNIP1	-0.0494333	0.000339379	0.960574	0.382671	0.131623	0.000185929	24	31	31
SCS	ENSBTAG00000053390	RAC1	0.045286	0.00139293	0.963879	0.05347	0.0453904	0.0439924	3	3	3
SCS	ENSBTAG00000045895	NFASC	-0.0439745	0.00011032	0.964925	0.0367989	0.11494	0.000747197	2	2	2
SCS	ENSBTAG00000025612	URM1	0.0419093	0.00138828	0.966571	0.0645166	0.109741	0.00113588	8	11	11
SCS	ENSBTAG00000030962	EEFSEC	-0.0391718	-0.00021447	0.968753	0.169417	0.0455502	0.0302281	13	14	14
SCS	ENSBTAG00000008844	EXTL3	0.0374133	0.000181419	0.970155	0.0264575	0.104683	0.00163735	2	2	2
SCS	ENSBTAG00000003989	GSTO1	0.03271	0.000457702	0.973906	0.0586385	0.122514	0.000555525	4	4	4
SCS	ENSBTAG00000005738	ATP8B1	0.0189976	0.000191068	0.984843	0.043123	0.155576	3.72021e-05	1	1	1
SCS	ENSBTAG00000011937	RITA1	-0.0115058	-0.000547636	0.99082	0.0147773	0.0784563	0.00593789	4	5	5
SCS	ENSBTAG00000055286	MACIR	0.00990027	8.56179e-05	0.992101	0.0780765	0.0484951	0.0283635	8	8	8
SCS	ENSBTAG00000003914	MVB12A	-0.00773924	1.23692e-05	0.993825	0.299236	0.0811236	0.00556347	16	19	19
SCS	ENSBTAG00000019979	CMPK2	0.00638529	0.00133281	0.994905	0.0786359	0.0413447	0.0419965	6	7	7
SCS	ENSBTAG00000004741	IL12B	0.00315153	0.000340632	0.997485	0.0192558	0.0537145	0.0254513	3	5	5
SCS	ENSBTAG00000008482	SON	-0.00203253	0.00302513	0.998378	0.00108923	0.0583429	0.0153139	2	5	5
RETP	ENSBTAG00000015632	TNFRSF18	2.63053	1.30827	0.00852507	0.0144097	0.0810149	0.00642469	1	1	1
RETP	ENSBTAG00000005595	TRMU	2.5957	1.0835	0.00943994	0.0171514	0.0911177	0.0021612	1	1	1
RETP	ENSBTAG00000016017	CCDC40	2.51988	0.657361	0.0117396	0.0480362	0.0928598	0.00264833	4	5	5
RETP	ENSBTAG00000008844	EXTL3	2.48575	0.926257	0.0129278	0.0264575	0.104683	0.00163735	2	2	2
RETP	ENSBTAG00000019275	INIP	2.48253	0.676412	0.0130453	0.0319193	0.0849568	0.00441782	2	2	2
RETP	ENSBTAG00000034159	FCRLA	2.48129	1.12328	0.0130907	0.0144777	0.0406031	0.0482897	1	2	2
RETP	ENSBTAG00000045895	NFASC	-2.47171	-0.77462	0.013447	0.0367989	0.11494	0.000747197	2	2	2
RETP	ENSBTAG00000011189	TJAP1	-2.38217	-0.602696	0.017211	0.0483186	0.0731051	0.00688109	5	6	6
RETP	ENSBTAG00000003745	WDR48	2.20544	0.215097	0.0274232	0.364839	0.0416768	0.0388327	30	31	31
RETP	ENSBTAG00000032137	PNPLA6	-2.16612	-1.14312	0.0303018	0.0118869	0.0834471	0.00434844	4	7	7
RETP	ENSBTAG00000010790	EIF3L	2.15967	0.231319	0.0307979	0.269315	0.158265	8.66575e-05	13	15	15
RETP	ENSBTAG00000012169	FAM118B	-2.02976	-0.285783	0.0423809	0.09654	0.0744124	0.00861528	7	7	7
RETP	ENSBTAG00000006989	SEMA4F	-1.93058	-0.41999	0.0535347	0.0652942	0.0613004	0.0150032	6	7	7
RETP	ENSBTAG00000019369	TSPAN4	1.92325	0.810641	0.0544489	0.0111214	0.0495625	0.0327958	5	6	6
RETP	ENSBTAG00000006016	GTPBP2	1.9111	0.309382	0.0559918	0.147838	0.0752874	0.00720662	11	15	15
RETP	ENSBTAG00000030520	PROB1	-1.87192	-0.182239	0.0612183	0.460613	0.140357	0.000131043	12	17	17
RETP	ENSBTAG00000015119	SIK3	-1.85025	-0.668085	0.0642771	0.0217311	0.062323	0.016621	3	5	5
RETP	ENSBTAG00000001807	AKAP8	1.85024	0.468789	0.064279	0.0417086	0.0663494	0.0110885	6	8	8
RETP	ENSBTAG00000018970	XPO5	1.84257	1.0975	0.0653924	0.0123934	0.0496093	0.0311502	1	2	2
RETP	ENSBTAG00000019291	GRB14	1.82303	0.420397	0.0682996	0.0605228	0.0450016	0.0431704	8	9	9
RETP	ENSBTAG00000003884	FAM120B	1.81575	0.70113	0.0694093	0.0215117	0.060189	0.0195416	2	2	2
RETP	ENSBTAG00000014820	OXA1L	1.78366	0.884557	0.0744793	0.0119763	0.047543	0.0333484	3	3	3
RETP	ENSBTAG00000013105	SYT3	1.78354	0.898429	0.0744988	0.0133797	0.0635348	0.0137476	2	2	2
RETP	ENSBTAG00000006671	DDX27	-1.77719	-0.861297	0.0755374	0.0112069	0.0615297	0.0140238	3	4	4
RETP	ENSBTAG00000002503	BSCL2	-1.76957	-0.38929	0.0767992	0.0700801	0.0428237	0.0449298	7	7	7
RETP	ENSBTAG00000017793	KLRG2	-1.75699	-0.670201	0.07892	0.0251238	0.0648678	0.0143237	7	7	7
RETP	ENSBTAG00000009046	TBX6	-1.67584	-0.227136	0.0937699	0.13031	0.0799281	0.00543753	10	13	13
RETP	ENSBTAG00000020229	ATP8B3	-1.67083	-0.632787	0.0947546	0.0327568	0.106946	0.000444698	1	1	1
RETP	ENSBTAG00000001612	LSM1	1.66024	0.273016	0.0968656	0.0501149	0.0649523	0.0127724	3	4	4
RETP	ENSBTAG00000002493	VPS35	1.65814	0.27866	0.0972889	0.137252	0.10006	0.00191888	16	21	21
RETP	ENSBTAG00000010696	DVL1	-1.65687	-0.637901	0.0975461	0.025881	0.0486164	0.0352549	2	2	2
RETP	ENSBTAG00000005738	ATP8B1	-1.65434	-0.399231	0.0980589	0.043123	0.155576	3.72021e-05	1	1	1
RETP	ENSBTAG00000012600	GTF3A	-1.64933	-0.557929	0.0990802	0.0312492	0.0893154	0.00334314	3	3	3
RETP	ENSBTAG00000021041	PRAM1	-1.63785	-0.476327	0.101453	0.039456	0.0621879	0.0153357	8	10	10
RETP	ENSBTAG00000020030	FITM2	1.63516	1.24718	0.102015	0.00509494	0.0457731	0.0364606	5	6	6
RETP	ENSBTAG00000011831	SPPL2A	-1.58737	-0.161138	0.112428	0.351426	0.138869	0.000234067	29	33	33
RETP	ENSBTAG00000051572	ZNF646	-1.58541	-0.266239	0.112874	0.0820525	0.0978458	0.00215868	6	7	7
RETP	ENSBTAG00000045834	RASSF7	-1.58539	-2.1044	0.112878	0.00238993	0.0994197	0.0016732	2	4	4
RETP	ENSBTAG00000009188	GART	1.55723	3.79068	0.119415	0.000907186	0.0515561	0.0292995	1	4	4
RETP	ENSBTAG00000006937	ABCA10	-1.53249	-0.807651	0.1254	0.00755611	0.0684981	0.00941947	1	1	1
RETP	ENSBTAG00000048519	DCAF5	-1.52523	-0.65826	0.127201	0.0194403	0.0643637	0.0150466	2	2	2
RETP	ENSBTAG00000010867	LONP2	1.52183	0.230798	0.128052	0.126018	0.088045	0.00358339	14	20	20
RETP	ENSBTAG00000044099	ZSWIM7	-1.52001	-0.355356	0.128508	0.0533818	0.0512365	0.0313279	5	7	7
RETP	ENSBTAG00000006927	ABCF1	-1.49196	-0.401868	0.135708	0.059198	0.0762164	0.00705626	2	3	3
RETP	ENSBTAG00000010720	MIB2	-1.47691	-0.325863	0.1397	0.0796316	0.0678712	0.0130225	7	7	7
RETP	ENSBTAG00000046516	FUT7	1.47245	0.421011	0.1409	0.0411938	0.118448	0.000619084	4	5	5
RETP	ENSBTAG00000033731	PRCP	-1.45929	-0.423066	0.144485	0.0349503	0.0514716	0.0296889	6	7	7
RETP	ENSBTAG00000006958	C23H6orf136	-1.44744	-1.40869	0.147773	0.00314408	0.0873191	0.00332728	1	2	2
RETP	ENSBTAG00000013093	ALDH3B1	-1.43517	-0.331836	0.151238	0.0666958	0.0682636	0.00885033	8	12	12
RETP	ENSBTAG00000003718	HACL1	-1.4137	-0.239947	0.157449	0.0804037	0.132965	0.000252277	6	7	7
RETP	ENSBTAG00000009401	MTRR	1.40791	0.446755	0.159157	0.0332636	0.0572683	0.0224688	7	9	9
RETP	ENSBTAG00000004392	C29H11orf24	-1.3907	-0.477633	0.164318	0.0270133	0.0726156	0.00892361	3	3	3
RETP	ENSBTAG00000048809	VPS37B	1.37902	0.222954	0.167889	0.127313	0.156092	5.78747e-05	9	10	10
RETP	ENSBTAG00000052658	NKG2A	1.36029	0.398897	0.173737	0.0442673	0.0545157	0.0265181	5	6	6
RETP	ENSBTAG00000009201	CORO7	1.35479	0.627713	0.175484	0.0148506	0.0847904	0.00401793	1	1	1
RETP	ENSBTAG00000008973	ASB6	-1.32986	-0.373109	0.183565	0.0400286	0.0778716	0.00709281	5	6	6
RETP	ENSBTAG00000003059	CFAP298	-1.32694	-0.291761	0.184528	0.0281979	0.0694349	0.00968158	1	1	1
RETP	ENSBTAG00000008182	FOSB	1.30989	0.442554	0.190234	0.0299172	0.0697314	0.00777682	3	4	4
RETP	ENSBTAG00000027464	FGFRL1	1.28672	0.386451	0.198193	0.0307634	0.0521568	0.0281761	2	4	4
RETP	ENSBTAG00000047035	TBC1D17	-1.28005	-0.450569	0.200526	0.0296761	0.0964141	0.00254239	2	2	2
RETP	ENSBTAG00000016523	DNAH10	-1.27538	-0.410341	0.202176	0.0281265	0.0579023	0.0166006	2	3	3
RETP	ENSBTAG00000011110	ACOT12	1.27182	0.310147	0.203437	0.0556818	0.109571	0.000836803	5	7	7
RETP	ENSBTAG00000015308	SMARCE1	1.2569	0.277029	0.208789	0.0739452	0.086654	0.00440133	8	8	8
RETP	ENSBTAG00000003914	MVB12A	-1.22876	-0.140642	0.219162	0.299236	0.0811236	0.00556347	16	19	19
RETP	ENSBTAG00000025612	URM1	-1.22641	-0.207948	0.220046	0.0645166	0.109741	0.00113588	8	11	11
RETP	ENSBTAG00000014421	PBX2	1.21031	18.6529	0.226159	1.74884e-05	0.0742779	0.00871087	1	3	3
RETP	ENSBTAG00000001393	MTF2	-1.19727	-0.533196	0.2312	0.0148092	0.104764	0.00144214	2	3	3
RETP	ENSBTAG00000019362	NOA1A	1.19219	0.327126	0.233185	0.0261284	0.0528506	0.025511	5	6	6
RETP	ENSBTAG00000049589	SAA3	1.18001	0.192243	0.237997	0.141733	0.0694856	0.00964619	10	13	13
RETP	ENSBTAG00000015678	NEMP2	-1.1756	-0.758939	0.239754	0.00607096	0.0504259	0.0301061	4	7	7
RETP	ENSBTAG00000020023	MTHFS	-1.1517	-0.385328	0.249444	0.032936	0.0951847	0.00277334	2	2	2
RETP	ENSBTAG00000053390	RAC1	-1.14973	-0.281388	0.250256	0.05347	0.0453904	0.0439924	3	3	3
RETP	ENSBTAG00000019455	MYO5B	-1.12797	-0.260688	0.259331	0.051046	0.0431944	0.0459858	5	5	5
RETP	ENSBTAG00000011646	ZNF512B	1.11827	0.351015	0.263452	0.0160137	0.0562152	0.0223799	1	1	1
RETP	ENSBTAG00000014707	ISG15	1.09768	0.349726	0.272344	0.0404524	0.141129	9.26265e-05	1	1	1
RETP	ENSBTAG00000019843	HAUS6	-1.0968	-0.151048	0.272727	0.190795	0.0685493	0.0119196	20	25	25
RETP	ENSBTAG00000012587	BABAM1	-1.06337	-0.223627	0.287613	0.0643248	0.117038	0.000511653	3	3	3
RETP	ENSBTAG00000038682	FAM83H	-1.0607	-0.193352	0.288827	0.0616205	0.053104	0.0196602	5	5	5
RETP	ENSBTAG00000005465	NDUFA9	-1.04834	-0.437442	0.294482	0.0185533	0.0479428	0.0360271	4	9	9
RETP	ENSBTAG00000002248	SAC3D1	1.0474	0.215288	0.294915	0.0886967	0.0730254	0.00715831	9	9	9
RETP	ENSBTAG00000006244	WDR83OS	-1.0473	-0.257972	0.294963	0.0384933	0.150176	7.29431e-05	3	3	3
RETP	ENSBTAG00000018739	RPAP2	-1.04183	-0.268365	0.297488	0.0456695	0.0749063	0.00745987	3	4	4
RETP	ENSBTAG00000000179	RPUSD1	1.02585	1.98929	0.304963	0.000934552	0.0526426	0.0275334	2	3	3
RETP	ENSBTAG00000012803	SRP19	1.01275	0.248957	0.311182	0.0389435	0.0923567	0.00326723	5	5	5
RETP	ENSBTAG00000010052	EXD2	-0.995339	-0.17651	0.319571	0.118321	0.0526685	0.0270411	11	11	11
RETP	ENSBTAG00000002885	MSR1	0.984634	0.119341	0.324804	0.214425	0.0474954	0.0355195	16	22	22
RETP	ENSBTAG00000014284	ALPK2	-0.983194	-0.13678	0.325512	0.120326	0.17539	2.39574e-05	5	5	5
RETP	ENSBTAG00000001519	RRNAD1	-0.982891	-0.261347	0.325661	0.0450369	0.111211	0.00108485	3	3	3
RETP	ENSBTAG00000014579	MRPL34	-0.974296	-0.227191	0.329909	0.0495147	0.097336	0.00267543	3	3	3
RETP	ENSBTAG00000019695	RLF	-0.937004	-0.241733	0.348756	0.0259358	0.051109	0.0266949	3	3	3
RETP	ENSBTAG00000049619	GFOD1	0.925905	0.336417	0.354495	0.0133895	0.0448593	0.0385556	1	1	1
RETP	ENSBTAG00000032477	HECTD1	0.922102	0.168527	0.356476	0.0702404	0.10943	0.00076119	8	11	11
RETP	ENSBTAG00000021272	ABCG1	-0.921438	-0.411534	0.356822	0.0168417	0.0634768	0.0134814	2	2	2
RETP	ENSBTAG00000017805	CRACR2B	0.9206	0.35641	0.35726	0.0217538	0.113429	0.000715589	6	9	9
RETP	ENSBTAG00000031688	RBM4	-0.917901	-0.150479	0.358671	0.143563	0.0707102	0.00932231	12	14	14
RETP	ENSBTAG00000000819	RFX3	0.914725	0.193983	0.360336	0.0858123	0.0446792	0.0408117	10	10	10
RETP	ENSBTAG00000020996	CLDND1	-0.913085	-0.144107	0.361198	0.113379	0.133854	0.000289742	8	9	9
RETP	ENSBTAG00000009719	CALHM2	-0.910779	-0.342674	0.362412	0.0343641	0.056721	0.0217998	2	2	2
RETP	ENSBTAG00000026008	METTL5	-0.892822	-0.264874	0.371953	0.0386859	0.127219	0.000314667	6	8	8
RETP	ENSBTAG00000021658	TAMALIN	-0.891028	-0.779494	0.372914	0.00643159	0.0526372	0.0271428	2	2	2
RETP	ENSBTAG00000001839	OCIAD2	0.889396	0.250984	0.37379	0.035036	0.0438404	0.0384087	4	5	5
RETP	ENSBTAG00000031767	H3C5P	0.888393	0.244095	0.37433	0.0569499	0.0662961	0.0109808	4	4	4
RETP	ENSBTAG00000006832	SLC5A6	-0.867075	-0.600386	0.385901	0.00721131	0.0450153	0.0354555	2	4	4
RETP	ENSBTAG00000001015	TM9SF4	-0.864764	-0.382293	0.387168	0.0236503	0.042584	0.0367959	2	2	2
RETP	ENSBTAG00000020186	EIF1AD	-0.860292	-0.177616	0.389628	0.0678006	0.153418	0.000101675	7	8	8
RETP	ENSBTAG00000004741	IL12B	-0.853436	-0.391647	0.393417	0.0192558	0.0537145	0.0254513	3	5	5
RETP	ENSBTAG00000000874	CAST	0.847093	0.227554	0.396943	0.0550059	0.10134	0.00162983	2	2	2
RETP	ENSBTAG00000000292	TCIRG1	-0.823902	-0.357528	0.409995	0.0209517	0.0424611	0.0480814	2	3	3
RETP	ENSBTAG00000020602	IDO1	0.809446	0.34905	0.418259	0.0138701	0.0983876	0.00230314	4	6	6
RETP	ENSBTAG00000020355	KLF4	0.800884	0.151241	0.423199	0.0592893	0.0414223	0.0499232	3	4	4
RETP	ENSBTAG00000013943	ZNF703	-0.795929	-0.319789	0.426073	0.01774	0.0656235	0.0142098	2	2	2
RETP	ENSBTAG00000008482	SON	-0.795556	-1.67681	0.42629	0.00108923	0.0583429	0.0153139	2	5	5
RETP	ENSBTAG00000003519	NOL3	0.794804	2.04825	0.426728	0.000465115	0.0588182	0.0178428	1	1	1
RETP	ENSBTAG00000007170	SLC38A7	0.794069	0.268399	0.427155	0.0238162	0.0565114	0.0211744	2	2	2
RETP	ENSBTAG00000014825	NLK	-0.791256	-0.317959	0.428795	0.0226879	0.0653576	0.0150025	2	2	2
RETP	ENSBTAG00000018283	ACAA1	-0.777076	-0.165181	0.437114	0.0838628	0.0467076	0.0367762	10	13	13
RETP	ENSBTAG00000006901	NIPSNAP3A	0.77321	0.499056	0.439398	0.00691716	0.0630796	0.0151178	3	4	4
RETP	ENSBTAG00000024470	SH2D2A	0.750653	0.106675	0.452862	0.164643	0.0762041	0.00647223	16	17	17
RETP	ENSBTAG00000004460	RFWD3	-0.736991	-0.270228	0.461128	0.0215979	0.0443718	0.0263676	1	1	1
RETP	ENSBTAG00000008310	TMEM9B	0.722377	0.32644	0.470063	0.0126291	0.0839483	0.00360171	1	1	1
RETP	ENSBTAG00000006256	PTPRO	-0.716018	-0.33517	0.47398	0.0137738	0.0804414	0.0037967	2	2	2
RETP	ENSBTAG00000021424	CSK	0.704821	0.134317	0.480922	0.145456	0.08459	0.00525419	8	9	9
RETP	ENSBTAG00000002778	SF3B2	0.702727	0.287171	0.482226	0.0261666	0.0920776	0.00284472	3	3	3
RETP	ENSBTAG00000035081	SERINC2	0.69814	0.298484	0.48509	0.0169605	0.0418762	0.0487259	2	3	3
RETP	ENSBTAG00000021595	HIP1R	0.693731	0.159866	0.487851	0.0691452	0.0699989	0.00947463	8	10	10
RETP	ENSBTAG00000000286	PFKM	-0.690394	-0.217339	0.489946	0.045133	0.0435408	0.0406754	6	7	7
RETP	ENSBTAG00000008490	CRYZL1	-0.678599	-0.582598	0.497392	0.00868668	0.062971	0.0131432	2	5	5
RETP	ENSBTAG00000014505	NGRN	-0.672467	-0.177613	0.501287	0.0518518	0.0604476	0.0166856	7	10	10
RETP	ENSBTAG00000017674	SCNN1D	0.660883	0.0822129	0.508687	0.246362	0.044375	0.0466014	17	18	18
RETP	ENSBTAG00000016783	PGLS	-0.650854	-0.126805	0.515141	0.113007	0.125243	0.000480598	9	10	10
RETP	ENSBTAG00000021830	ENPP1	0.641417	0.229641	0.521252	0.0279584	0.0697918	0.0104217	3	6	6
RETP	ENSBTAG00000007620	INTS11	-0.636447	-0.144431	0.524485	0.0959799	0.0456599	0.0423	8	10	10
RETP	ENSBTAG00000019300	TPMT	-0.632404	-0.18644	0.527123	0.0306459	0.0512939	0.0216799	3	3	3
RETP	ENSBTAG00000016867	HSD17B3	0.625393	0.248212	0.531713	0.0269335	0.0607373	0.0152263	1	1	1
RETP	ENSBTAG00000021035	CTSK	0.619791	0.241709	0.535395	0.0252552	0.0523605	0.0241758	2	3	3
RETP	ENSBTAG00000004861	EIF3F	0.583117	0.119819	0.559814	0.0683993	0.105854	0.0012361	5	5	5
RETP	ENSBTAG00000011317	GOLGA2	-0.565232	-0.243283	0.571916	0.0192839	0.0963397	0.00261702	5	6	6
RETP	ENSBTAG00000015805	SIPA1L1	-0.558809	-0.117835	0.576292	0.0871567	0.0854598	0.00470472	7	7	7
RETP	ENSBTAG00000031165	TRPM7	0.552277	0.069057	0.580759	0.217564	0.184775	1.61448e-05	13	18	18
RETP	ENSBTAG00000016122	PIGT	0.548383	0.114781	0.583429	0.0637921	0.112091	0.000861802	4	4	4
RETP	ENSBTAG00000001539	SAV1	0.539504	0.141391	0.589539	0.0493257	0.098981	0.00209397	4	5	5
RETP	ENSBTAG00000001702	TMEM107	0.539292	0.0569732	0.589685	0.349748	0.0506176	0.0326017	22	25	25
RETP	ENSBTAG00000016028	ZNF691	-0.53813	-0.179241	0.590487	0.0329956	0.129133	0.000339699	3	3	3
RETP	ENSBTAG00000020884	CASP4	-0.528667	-0.0838519	0.597036	0.104656	0.197443	4.69548e-06	5	6	6
RETP	ENSBTAG00000020598	PPP2R2C	0.524198	0.091814	0.600141	0.0734957	0.122179	0.00031618	7	7	7
RETP	ENSBTAG00000026408	ZNF213	-0.514251	-1.04453	0.607076	0.000606476	0.0608861	0.0163023	1	3	3
RETP	ENSBTAG00000012384	TFEB	-0.497042	-0.186341	0.619159	0.0201071	0.0697573	0.0106218	3	3	3
RETP	ENSBTAG00000012664	NDST2	0.491884	0.104203	0.622802	0.0885925	0.056702	0.0164912	8	10	10
RETP	ENSBTAG00000002236	TRPC4AP	-0.475675	-0.11196	0.634306	0.0503566	0.0692023	0.00974743	6	7	7
RETP	ENSBTAG00000002224	UHRF1	0.459073	0.0299542	0.646182	0.267031	0.193268	4.09032e-06	15	18	18
RETP	ENSBTAG00000019129	BTD	-0.451573	-0.958399	0.651577	0.000461164	0.0520187	0.0250697	1	2	2
RETP	ENSBTAG00000038298	CCDC174	0.443126	0.108914	0.657675	0.0627934	0.0832072	0.00546791	9	10	10
RETP	ENSBTAG00000020143	RDH10	0.434327	0.181996	0.664051	0.0186707	0.0729602	0.00778527	2	2	2
RETP	ENSBTAG00000010365	SQOR	-0.431118	-0.157758	0.666383	0.0205741	0.106317	0.00123481	3	4	4
RETP	ENSBTAG00000039711	ZFP62	-0.428147	-0.205177	0.668544	0.0156227	0.0697106	0.0105449	3	7	7
RETP	ENSBTAG00000014554	SNAI1	0.425986	0.0897887	0.670118	0.0411564	0.0529252	0.0257919	5	7	7
RETP	ENSBTAG00000015944	WDR61	0.423972	0.110864	0.671586	0.0854587	0.0750606	0.00563478	7	10	10
RETP	ENSBTAG00000017266	ITGA6	0.419149	0.124714	0.675107	0.0402726	0.076999	0.00767083	3	3	3
RETP	ENSBTAG00000026769	ASCL2	-0.415956	-0.0769606	0.677442	0.0853556	0.110346	0.000850369	6	6	6
RETP	ENSBTAG00000012505	ARHGEF17	0.411779	0.127083	0.680501	0.0323733	0.119593	0.000451308	1	1	1
RETP	ENSBTAG00000040116	H1-10	-0.410662	-0.124888	0.681321	0.0332838	0.0733182	0.00960571	3	3	3
RETP	ENSBTAG00000052665	CYP3A4	-0.387545	-0.0691553	0.698353	0.0962348	0.141105	0.000199258	6	7	7
RETP	ENSBTAG00000030962	EEFSEC	0.378738	0.0412336	0.704882	0.169417	0.0455502	0.0302281	13	14	14
RETP	ENSBTAG00000008142	IFIH1	-0.376471	-0.0891859	0.706567	0.0632562	0.0608793	0.0157396	2	2	2
RETP	ENSBTAG00000020933	HCFC2	0.374729	0.0740383	0.707862	0.068368	0.0792927	0.00603289	5	5	5
RETP	ENSBTAG00000019511	CDC123	0.368643	0.063775	0.712394	0.117433	0.0747135	0.00720429	14	15	15
RETP	ENSBTAG00000046744	PALM3	-0.360069	-0.047194	0.718796	0.0896426	0.0441525	0.0321497	10	11	11
RETP	ENSBTAG00000008054	ZNF706	0.352522	0.0574279	0.724447	0.123736	0.0647073	0.0109189	6	8	8
RETP	ENSBTAG00000001739	CDH20	0.350956	-0.0054324	0.725622	0.0613331	0.0393192	0.041445	8	8	8
RETP	ENSBTAG00000017488	KLF3	-0.341376	-0.0617849	0.732821	0.0980563	0.166532	3.47693e-05	5	8	8
RETP	ENSBTAG00000001617	G2E3	-0.335499	-0.0495195	0.737249	0.0983925	0.0843701	0.00551636	8	10	10
RETP	ENSBTAG00000003989	GSTO1	-0.329218	-0.082271	0.741991	0.0586385	0.122514	0.000555525	4	4	4
RETP	ENSBTAG00000038442	WDR87	0.32424	0.0920354	0.745757	0.0520032	0.0626999	0.00975715	7	10	10
RETP	ENSBTAG00000025443	FNIP1	-0.321764	-0.0363115	0.747632	0.382671	0.131623	0.000185929	24	31	31
RETP	ENSBTAG00000000950	MRPS16	-0.320003	-0.0646452	0.748966	0.073916	0.0883243	0.003254	9	10	10
RETP	ENSBTAG00000045767	LAT2	-0.318543	-0.0563829	0.750073	0.0731714	0.043215	0.0469312	8	8	8
RETP	ENSBTAG00000032493	RETREG3	-0.310863	-0.0146961	0.755905	0.367988	0.103001	0.00152769	25	28	28
RETP	ENSBTAG00000008279	FRMD4A	0.310451	0.260317	0.756218	0.00741275	0.0563132	0.0230627	3	5	5
RETP	ENSBTAG00000003639	ELMO2	-0.300514	-0.182345	0.763785	0.0102761	0.0517516	0.0165808	4	5	5
RETP	ENSBTAG00000002644	KCNQ4	0.299787	0.0308938	0.764339	0.124934	0.119861	0.000349167	7	8	8
RETP	ENSBTAG00000021883	AP3M1	0.290379	0.073369	0.771526	0.111533	0.0830393	0.00590268	13	14	14
RETP	ENSBTAG00000017750	RHBDD3	0.282153	0.160686	0.777826	0.0136737	0.0426293	0.0486046	2	2	2
RETP	ENSBTAG00000031679	HSD17B13	-0.26449	-0.0567893	0.791402	0.021245	0.058939	0.0173426	2	2	2
RETP	ENSBTAG00000006564	PSMA1	0.262019	0.0591355	0.793307	0.0518256	0.0758369	0.00671041	6	7	7
RETP	ENSBTAG00000003961	SNX20	-0.25774	-0.0610532	0.796608	0.0551229	0.0953926	0.00219398	7	8	8
RETP	ENSBTAG00000030646	KCTD17	-0.234236	-0.103207	0.814801	0.019322	0.0486917	0.031557	6	9	9
RETP	ENSBTAG00000017942	CRTC2	0.219978	0.0564879	0.825888	0.0550794	0.0481354	0.0269439	4	5	5
RETP	ENSBTAG00000002949	CBX1	-0.218884	-0.109667	0.826741	0.0117492	0.0514978	0.0296949	5	5	5
RETP	ENSBTAG00000014006	TOR3A	-0.210585	-0.088822	0.833211	0.0350684	0.0582417	0.0215734	4	5	5
RETP	ENSBTAG00000020998	RUVBL1	-0.202528	-0.0232722	0.839504	0.12641	0.118449	0.000540837	8	9	9
RETP	ENSBTAG00000005203	C1H3orf33	0.192524	0.0471585	0.847332	0.0711667	0.107044	0.00151973	3	3	3
RETP	ENSBTAG00000005089	RHBDD2	-0.183321	-0.0585004	0.854546	0.0225873	0.0605899	0.0165761	2	2	2
RETP	ENSBTAG00000003498	FAT2	0.17836	0.0399385	0.85844	0.058329	0.0434258	0.0482093	4	4	4
RETP	ENSBTAG00000025329	IRF2BPL	-0.177513	-0.0440234	0.859105	0.0519389	0.150902	9.88404e-05	4	4	4
RETP	ENSBTAG00000010351	SNX25	-0.174083	-0.0358809	0.8618	0.0460656	0.0498163	0.0309671	5	6	6
RETP	ENSBTAG00000037581	MZF1	-0.173817	-0.0356243	0.862009	0.0397722	0.0818126	0.00368703	5	5	5
RETP	ENSBTAG00000014974	GRAMD2B	0.170907	0.0209616	0.864297	0.149732	0.150362	0.00013744	15	19	19
RETP	ENSBTAG00000025372	RIOX1	0.169878	0.0174282	0.865106	0.0444438	0.0665409	0.0124447	8	10	10
RETP	ENSBTAG00000030974	TUBA4A	0.169062	0.120505	0.865748	0.00880838	0.0622492	0.0151257	1	2	2
RETP	ENSBTAG00000010221	CCDC93	-0.167543	-0.0724444	0.866943	0.0213742	0.101902	0.00160509	1	1	1
RETP	ENSBTAG00000012403	ARG1	-0.162624	-0.0536247	0.870814	0.0328015	0.0501125	0.0293518	2	3	3
RETP	ENSBTAG00000014124	MLLT3	0.158055	0.158814	0.874413	0.00338511	0.0457442	0.0330923	3	5	5
RETP	ENSBTAG00000019979	CMPK2	0.157736	0.0566435	0.874665	0.0786359	0.0413447	0.0419965	6	7	7
RETP	ENSBTAG00000007623	CPTP	-0.157657	-0.0730139	0.874727	0.021611	0.107944	0.00113333	4	5	5
RETP	ENSBTAG00000004753	RXYLT1	-0.157207	-0.813179	0.875082	0.000129426	0.0477534	0.038326	1	3	3
RETP	ENSBTAG00000019533	ADTRP	-0.150848	-0.0450169	0.880096	0.0861959	0.0392684	0.0412738	10	11	11
RETP	ENSBTAG00000008417	VPS29	0.147061	0.0826224	0.883084	0.0408834	0.0451943	0.0441025	4	5	5
RETP	ENSBTAG00000020858	UPF3A	0.146796	0.0572135	0.883293	0.039222	0.0541032	0.0252537	6	6	6
RETP	ENSBTAG00000020454	LZTS3	0.145044	0.0385345	0.884676	0.205271	0.0839038	0.00430015	18	19	19
RETP	ENSBTAG00000051249	SMIM26	-0.14055	-0.0327479	0.888225	0.0617595	0.0666712	0.00957801	6	8	8
RETP	ENSBTAG00000012065	DNAJC3	-0.139371	-0.0254679	0.889157	0.0685275	0.0434806	0.0453406	8	9	9
RETP	ENSBTAG00000020965	ZMYND10	0.135136	0.0350629	0.892504	0.0465007	0.0720373	0.00784932	4	4	4
RETP	ENSBTAG00000013042	EXOC5	-0.128611	-0.0119456	0.897665	0.0675035	0.0607019	0.0149638	7	9	9
RETP	ENSBTAG00000000945	ATP2C2	-0.126081	-0.041058	0.899668	0.0540239	0.0571265	0.015512	8	9	9
RETP	ENSBTAG00000016124	PACSIN1	0.126014	0.0370159	0.899721	0.0221974	0.0386875	0.0488713	2	3	3
RETP	ENSBTAG00000017706	SLC39A3	-0.120223	-0.0486306	0.904307	0.0204362	0.0666803	0.0136689	2	3	3
RETP	ENSBTAG00000020079	MAP3K4	-0.119707	-0.011048	0.904715	0.19436	0.155806	8.081e-05	9	12	12
RETP	ENSBTAG00000012107	SLC25A28	0.119124	0.0762013	0.905177	0.0253587	0.0507849	0.0325425	6	7	7
RETP	ENSBTAG00000011937	RITA1	-0.118279	-0.0552357	0.905847	0.0147773	0.0784563	0.00593789	4	5	5
RETP	ENSBTAG00000001575	CALM2	0.113974	0.0575856	0.909259	0.0110903	0.0597823	0.0165617	2	2	2
RETP	ENSBTAG00000004849	IGSF3	-0.112687	-0.0512949	0.910279	0.0232236	0.0649096	0.0134214	7	9	9
RETP	ENSBTAG00000046837	ZNF358	0.0999721	0.0227811	0.920366	0.233805	0.125903	0.000310843	18	25	25
RETP	ENSBTAG00000055286	MACIR	0.0998704	0.00439311	0.920447	0.0780765	0.0484951	0.0283635	8	8	8
RETP	ENSBTAG00000011640	PLPP3	-0.096766	-0.0309791	0.922912	0.0227977	0.0730457	0.00795084	2	2	2
RETP	ENSBTAG00000019614	FAM76A	0.0911352	0.0333314	0.927385	0.0267413	0.0516588	0.0282592	7	10	10
RETP	ENSBTAG00000007668	AGPAT4	0.0779213	0.00637837	0.937891	0.0952302	0.0726596	0.00919315	10	10	10
RETP	ENSBTAG00000012485	SPOUT1	-0.0688081	0.0258429	0.945142	0.088829	0.055196	0.0183641	14	17	17
RETP	ENSBTAG00000004750	VSTM2L	0.0653735	0.0428634	0.947877	0.0250152	0.0417243	0.0402786	3	3	3
RETP	ENSBTAG00000017263	MXI1	0.0581229	-0.0120344	0.953651	0.0398633	0.0563035	0.0183282	7	13	13
RETP	ENSBTAG00000015844	TFPI2	-0.0531089	-0.00325887	0.957645	0.0441774	0.113653	0.000924737	4	6	6
RETP	ENSBTAG00000001485	PPIP5K2	-0.0465153	-0.0173143	0.9629	0.0165238	0.0433532	0.0386931	3	3	3
RETP	ENSBTAG00000000250	HDHD3	0.0448569	0.0117363	0.964221	0.0187296	0.0566074	0.0173909	2	3	3
RETP	ENSBTAG00000020122	USP16	0.0403348	0.0134664	0.967826	0.0259146	0.0585672	0.0194378	1	1	1
RETP	ENSBTAG00000013057	CBLB	0.0353617	0.0120514	0.971791	0.168986	0.139819	0.00011142	14	18	18
RETP	ENSBTAG00000006067	VMAC	-0.0309003	-0.00799108	0.975349	0.0289538	0.0472001	0.0327191	4	5	5
RETP	ENSBTAG00000014390	MTMR9	0.0248004	0.00754747	0.980214	0.0330088	0.112856	0.00104664	1	1	1
RETP	ENSBTAG00000012581	TIMMDC1	0.0240966	0.0119911	0.980776	0.0183292	0.0561601	0.020525	4	4	4
RETP	ENSBTAG00000001903	C11H2orf50	0.0100437	0.00309463	0.991986	0.0317428	0.119173	0.000526752	2	2	2
RETP	ENSBTAG00000015896	CC2D1B	-0.000837834	0.000613816	0.999332	0.0318459	0.0584081	0.0212439	3	3	3
Protein	ENSBTAG00000038682	FAM83H	11.5678	5.89273	5.99892e-31	0.0616205	0.053104	0.0196602	5	5	5
Protein	ENSBTAG00000003914	MVB12A	3.81661	1.27176	0.0001353	0.299236	0.0811236	0.00556347	16	19	19
Protein	ENSBTAG00000002224	UHRF1	-3.03371	-1.00607	0.00241565	0.267031	0.193268	4.09032e-06	15	18	18
Protein	ENSBTAG00000016783	PGLS	2.69748	1.56022	0.0069867	0.113007	0.125243	0.000480598	9	10	10
Protein	ENSBTAG00000039711	ZFP62	-2.51226	-3.7898	0.0119962	0.0156227	0.0697106	0.0105449	3	7	7
Protein	ENSBTAG00000008054	ZNF706	-2.40014	-1.35227	0.0163886	0.123736	0.0647073	0.0109189	6	8	8
Protein	ENSBTAG00000015896	CC2D1B	-2.39068	-3.09678	0.0168171	0.0318459	0.0584081	0.0212439	3	3	3
Protein	ENSBTAG00000046837	ZNF358	2.38907	0.847598	0.0168909	0.233805	0.125903	0.000310843	18	25	25
Protein	ENSBTAG00000010365	SQOR	-2.36231	-2.78459	0.0181612	0.0205741	0.106317	0.00123481	3	4	4
Protein	ENSBTAG00000003718	HACL1	-2.22893	-1.28633	0.0258183	0.0804037	0.132965	0.000252277	6	7	7
Protein	ENSBTAG00000004392	C29H11orf24	-2.20846	-2.40098	0.0272123	0.0270133	0.0726156	0.00892361	3	3	3
Protein	ENSBTAG00000046516	FUT7	-2.18586	-2.10217	0.028826	0.0411938	0.118448	0.000619084	4	5	5
Protein	ENSBTAG00000000292	TCIRG1	-2.10863	-2.83712	0.0349765	0.0209517	0.0424611	0.0480814	2	3	3
Protein	ENSBTAG00000019300	TPMT	-2.07077	-1.94355	0.03838	0.0306459	0.0512939	0.0216799	3	3	3
Protein	ENSBTAG00000007620	INTS11	2.01544	1.52559	0.0438589	0.0959799	0.0456599	0.0423	8	10	10
Protein	ENSBTAG00000052665	CYP3A4	1.98121	1.09361	0.0475681	0.0962348	0.141105	0.000199258	6	7	7
Protein	ENSBTAG00000012664	NDST2	-1.97682	-1.26134	0.0480617	0.0885925	0.056702	0.0164912	8	10	10
Protein	ENSBTAG00000013943	ZNF703	-1.97337	-2.60095	0.0484536	0.01774	0.0656235	0.0142098	2	2	2
Protein	ENSBTAG00000014820	OXA1L	1.88965	3.22948	0.0588053	0.0119763	0.047543	0.0333484	3	3	3
Protein	ENSBTAG00000014707	ISG15	-1.84307	-1.79238	0.0653185	0.0404524	0.141129	9.26265e-05	1	1	1
Protein	ENSBTAG00000002949	CBX1	-1.82513	-3.23376	0.0679818	0.0117492	0.0514978	0.0296949	5	5	5
Protein	ENSBTAG00000051249	SMIM26	-1.78972	-1.29196	0.0734993	0.0617595	0.0666712	0.00957801	6	8	8
Protein	ENSBTAG00000008310	TMEM9B	1.77917	2.56387	0.075212	0.0126291	0.0839483	0.00360171	1	1	1
Protein	ENSBTAG00000006067	VMAC	-1.76645	-1.72426	0.0773201	0.0289538	0.0472001	0.0327191	4	5	5
Protein	ENSBTAG00000014825	NLK	-1.75594	-2.37718	0.0790978	0.0226879	0.0653576	0.0150025	2	2	2
Protein	ENSBTAG00000021658	TAMALIN	-1.71558	-4.74742	0.0862386	0.00643159	0.0526372	0.0271428	2	2	2
Protein	ENSBTAG00000024470	SH2D2A	-1.69936	-0.744025	0.0892519	0.164643	0.0762041	0.00647223	16	17	17
Protein	ENSBTAG00000019614	FAM76A	-1.68683	-1.84787	0.0916361	0.0267413	0.0516588	0.0282592	7	10	10
Protein	ENSBTAG00000020122	USP16	-1.63783	-1.79983	0.101458	0.0259146	0.0585672	0.0194378	1	1	1
Protein	ENSBTAG00000004753	RXYLT1	-1.60798	-26.617	0.107839	0.000129426	0.0477534	0.038326	1	3	3
Protein	ENSBTAG00000014505	NGRN	1.60787	1.34775	0.107863	0.0518518	0.0604476	0.0166856	7	10	10
Protein	ENSBTAG00000031679	HSD17B13	1.60664	1.73956	0.108133	0.021245	0.058939	0.0173426	2	2	2
Protein	ENSBTAG00000002236	TRPC4AP	-1.60295	-0.926314	0.108945	0.0503566	0.0692023	0.00974743	6	7	7
Protein	ENSBTAG00000009201	CORO7	-1.59456	-2.35038	0.11081	0.0148506	0.0847904	0.00401793	1	1	1
Protein	ENSBTAG00000004750	VSTM2L	1.5867	1.11105	0.11258	0.0250152	0.0417243	0.0402786	3	3	3
Protein	ENSBTAG00000012485	SPOUT1	1.58662	1.08694	0.112599	0.088829	0.055196	0.0183641	14	17	17
Protein	ENSBTAG00000038298	CCDC174	1.5712	1.00933	0.116136	0.0627934	0.0832072	0.00546791	9	10	10
Protein	ENSBTAG00000001702	TMEM107	1.56847	0.470745	0.116771	0.349748	0.0506176	0.0326017	22	25	25
Protein	ENSBTAG00000053390	RAC1	1.53033	1.15287	0.125936	0.05347	0.0453904	0.0439924	3	3	3
Protein	ENSBTAG00000008973	ASB6	-1.5266	-1.41019	0.126861	0.0400286	0.0778716	0.00709281	5	6	6
Protein	ENSBTAG00000017942	CRTC2	-1.52482	-0.821843	0.127305	0.0550794	0.0481354	0.0269439	4	5	5
Protein	ENSBTAG00000017750	RHBDD3	-1.51534	-2.98329	0.129686	0.0136737	0.0426293	0.0486046	2	2	2
Protein	ENSBTAG00000021424	CSK	-1.49448	-0.786209	0.135049	0.145456	0.08459	0.00525419	8	9	9
Protein	ENSBTAG00000016017	CCDC40	1.48726	1.17854	0.136945	0.0480362	0.0928598	0.00264833	4	5	5
Protein	ENSBTAG00000015678	NEMP2	-1.48312	-3.01198	0.138042	0.00607096	0.0504259	0.0301061	4	7	7
Protein	ENSBTAG00000008279	FRMD4A	1.46869	2.84772	0.141917	0.00741275	0.0563132	0.0230627	3	5	5
Protein	ENSBTAG00000006901	NIPSNAP3A	1.4553	2.87157	0.145587	0.00691716	0.0630796	0.0151178	3	4	4
Protein	ENSBTAG00000017674	SCNN1D	-1.44344	-0.612104	0.148896	0.246362	0.044375	0.0466014	17	18	18
Protein	ENSBTAG00000021035	CTSK	-1.42722	-1.34395	0.153515	0.0252552	0.0523605	0.0241758	2	3	3
Protein	ENSBTAG00000048519	DCAF5	-1.42133	-2.02575	0.155219	0.0194403	0.0643637	0.0150466	2	2	2
Protein	ENSBTAG00000048809	VPS37B	1.41245	0.721277	0.157818	0.127313	0.156092	5.78747e-05	9	10	10
Protein	ENSBTAG00000040116	H1-10	1.40851	1.10451	0.15898	0.0332838	0.0733182	0.00960571	3	3	3
Protein	ENSBTAG00000012581	TIMMDC1	-1.40715	-2.3089	0.159383	0.0183292	0.0561601	0.020525	4	4	4
Protein	ENSBTAG00000007170	SLC38A7	-1.405	-1.54138	0.160022	0.0238162	0.0565114	0.0211744	2	2	2
Protein	ENSBTAG00000021883	AP3M1	-1.39692	-0.843107	0.162439	0.111533	0.0830393	0.00590268	13	14	14
Protein	ENSBTAG00000000945	ATP2C2	1.38777	1.00146	0.165207	0.0540239	0.0571265	0.015512	8	9	9
Protein	ENSBTAG00000020598	PPP2R2C	-1.34695	-0.66616	0.177995	0.0734957	0.122179	0.00031618	7	7	7
Protein	ENSBTAG00000017488	KLF3	1.3435	0.79681	0.179109	0.0980563	0.166532	3.47693e-05	5	8	8
Protein	ENSBTAG00000009046	TBX6	-1.33585	-0.588964	0.181599	0.13031	0.0799281	0.00543753	10	13	13
Protein	ENSBTAG00000001485	PPIP5K2	-1.33532	-1.73133	0.181771	0.0165238	0.0433532	0.0386931	3	3	3
Protein	ENSBTAG00000030974	TUBA4A	-1.33016	-3.434	0.183467	0.00880838	0.0622492	0.0151257	1	2	2
Protein	ENSBTAG00000001839	OCIAD2	1.32108	1.32286	0.186475	0.035036	0.0438404	0.0384087	4	5	5
Protein	ENSBTAG00000003745	WDR48	1.31864	0.337135	0.187289	0.364839	0.0416768	0.0388327	30	31	31
Protein	ENSBTAG00000019369	TSPAN4	-1.30543	-1.38653	0.191747	0.0111214	0.0495625	0.0327958	5	6	6
Protein	ENSBTAG00000013093	ALDH3B1	-1.2995	-0.97376	0.193774	0.0666958	0.0682636	0.00885033	8	12	12
Protein	ENSBTAG00000046744	PALM3	-1.29524	-0.699829	0.195239	0.0896426	0.0441525	0.0321497	10	11	11
Protein	ENSBTAG00000006927	ABCF1	1.28253	1.32994	0.199658	0.059198	0.0762164	0.00705626	2	3	3
Protein	ENSBTAG00000019979	CMPK2	1.27739	0.753079	0.201466	0.0786359	0.0413447	0.0419965	6	7	7
Protein	ENSBTAG00000026008	METTL5	1.27405	1.33237	0.202646	0.0386859	0.127219	0.000314667	6	8	8
Protein	ENSBTAG00000015844	TFPI2	-1.25966	-1.00543	0.207793	0.0441774	0.113653	0.000924737	4	6	6
Protein	ENSBTAG00000025372	RIOX1	-1.24171	-1.13181	0.214343	0.0444438	0.0665409	0.0124447	8	10	10
Protein	ENSBTAG00000017706	SLC39A3	-1.2256	-1.82076	0.220349	0.0204362	0.0666803	0.0136689	2	3	3
Protein	ENSBTAG00000001539	SAV1	-1.17407	-0.99907	0.240367	0.0493257	0.098981	0.00209397	4	5	5
Protein	ENSBTAG00000020023	MTHFS	-1.16798	-1.25379	0.242813	0.032936	0.0951847	0.00277334	2	2	2
Protein	ENSBTAG00000006989	SEMA4F	-1.15933	-0.782184	0.246322	0.0652942	0.0613004	0.0150032	6	7	7
Protein	ENSBTAG00000019695	RLF	1.15774	0.953024	0.24697	0.0259358	0.051109	0.0266949	3	3	3
Protein	ENSBTAG00000025443	FNIP1	-1.15523	-0.286657	0.247995	0.382671	0.131623	0.000185929	24	31	31
Protein	ENSBTAG00000005089	RHBDD2	1.12671	1.2531	0.259867	0.0225873	0.0605899	0.0165761	2	2	2
Protein	ENSBTAG00000002644	KCNQ4	-1.10326	-0.483918	0.269913	0.124934	0.119861	0.000349167	7	8	8
Protein	ENSBTAG00000052658	NKG2A	1.09152	0.986438	0.275042	0.0442673	0.0545157	0.0265181	5	6	6
Protein	ENSBTAG00000044099	ZSWIM7	1.09152	0.8997	0.275044	0.0533818	0.0512365	0.0313279	5	7	7
Protein	ENSBTAG00000009188	GART	-1.08652	-9.92004	0.277251	0.000907186	0.0515561	0.0292995	1	4	4
Protein	ENSBTAG00000010720	MIB2	1.07773	0.921973	0.281153	0.0796316	0.0678712	0.0130225	7	7	7
Protein	ENSBTAG00000011831	SPPL2A	1.07189	0.382125	0.283768	0.351426	0.138869	0.000234067	29	33	33
Protein	ENSBTAG00000025612	URM1	1.07043	0.815557	0.284427	0.0645166	0.109741	0.00113588	8	11	11
Protein	ENSBTAG00000011646	ZNF512B	1.06238	1.03649	0.288065	0.0160137	0.0562152	0.0223799	1	1	1
Protein	ENSBTAG00000012587	BABAM1	1.05239	0.811826	0.292619	0.0643248	0.117038	0.000511653	3	3	3
Protein	ENSBTAG00000047035	TBC1D17	1.04513	1.13874	0.295965	0.0296761	0.0964141	0.00254239	2	2	2
Protein	ENSBTAG00000020996	CLDND1	1.03854	0.585934	0.299018	0.113379	0.133854	0.000289742	8	9	9
Protein	ENSBTAG00000012505	ARHGEF17	-1.03586	-1.07356	0.300269	0.0323733	0.119593	0.000451308	1	1	1
Protein	ENSBTAG00000014579	MRPL34	1.02524	0.903366	0.305249	0.0495147	0.097336	0.00267543	3	3	3
Protein	ENSBTAG00000020602	IDO1	-1.0105	-1.3475	0.312257	0.0138701	0.0983876	0.00230314	4	6	6
Protein	ENSBTAG00000012600	GTF3A	-1.0059	-1.01322	0.314463	0.0312492	0.0893154	0.00334314	3	3	3
Protein	ENSBTAG00000020143	RDH10	-0.986288	-1.31441	0.323992	0.0186707	0.0729602	0.00778527	2	2	2
Protein	ENSBTAG00000012803	SRP19	-0.960534	-0.798333	0.336787	0.0389435	0.0923567	0.00326723	5	5	5
Protein	ENSBTAG00000015632	TNFRSF18	0.958406	1.46491	0.337858	0.0144097	0.0810149	0.00642469	1	1	1
Protein	ENSBTAG00000006832	SLC5A6	0.953651	2.15344	0.34026	0.00721131	0.0450153	0.0354555	2	4	4
Protein	ENSBTAG00000014124	MLLT3	0.953341	3.16814	0.340417	0.00338511	0.0457442	0.0330923	3	5	5
Protein	ENSBTAG00000021595	HIP1R	0.940405	0.758997	0.34701	0.0691452	0.0699989	0.00947463	8	10	10
Protein	ENSBTAG00000001617	G2E3	0.935405	0.565302	0.34958	0.0983925	0.0843701	0.00551636	8	10	10
Protein	ENSBTAG00000008182	FOSB	0.927403	0.921442	0.353717	0.0299172	0.0697314	0.00777682	3	4	4
Protein	ENSBTAG00000010696	DVL1	0.926197	1.1351	0.354344	0.025881	0.0486164	0.0352549	2	2	2
Protein	ENSBTAG00000004460	RFWD3	-0.92616	-0.98112	0.354363	0.0215979	0.0443718	0.0263676	1	1	1
Protein	ENSBTAG00000031165	TRPM7	-0.918984	-0.369408	0.358104	0.217564	0.184775	1.61448e-05	13	18	18
Protein	ENSBTAG00000035081	SERINC2	0.909038	1.26028	0.36333	0.0169605	0.0418762	0.0487259	2	3	3
Protein	ENSBTAG00000015944	WDR61	-0.903892	-0.618479	0.366053	0.0854587	0.0750606	0.00563478	7	10	10
Protein	ENSBTAG00000001575	CALM2	-0.891954	-1.5718	0.372418	0.0110903	0.0597823	0.0165617	2	2	2
Protein	ENSBTAG00000011317	GOLGA2	-0.888988	-1.21586	0.374009	0.0192839	0.0963397	0.00261702	5	6	6
Protein	ENSBTAG00000001015	TM9SF4	0.87209	1.27888	0.383159	0.0236503	0.042584	0.0367959	2	2	2
Protein	ENSBTAG00000016124	PACSIN1	-0.869158	-1.01732	0.384761	0.0221974	0.0386875	0.0488713	2	3	3
Protein	ENSBTAG00000016028	ZNF691	-0.864612	-0.858752	0.387252	0.0329956	0.129133	0.000339699	3	3	3
Protein	ENSBTAG00000017793	KLRG2	-0.851228	-1.08856	0.394643	0.0251238	0.0648678	0.0143237	7	7	7
Protein	ENSBTAG00000032477	HECTD1	0.840877	0.648068	0.400417	0.0702404	0.10943	0.00076119	8	11	11
Protein	ENSBTAG00000020884	CASP4	-0.830555	-0.397269	0.406225	0.104656	0.197443	4.69548e-06	5	6	6
Protein	ENSBTAG00000003059	CFAP298	0.824648	0.606645	0.409571	0.0281979	0.0694349	0.00968158	1	1	1
Protein	ENSBTAG00000019511	CDC123	-0.822364	-0.467355	0.41087	0.117433	0.0747135	0.00720429	14	15	15
Protein	ENSBTAG00000011189	TJAP1	-0.820682	-0.846426	0.411828	0.0483186	0.0731051	0.00688109	5	6	6
Protein	ENSBTAG00000000250	HDHD3	-0.816422	-0.898649	0.414259	0.0187296	0.0566074	0.0173909	2	3	3
Protein	ENSBTAG00000001739	CDH20	0.798648	0.438411	0.424495	0.0613331	0.0393192	0.041445	8	8	8
Protein	ENSBTAG00000026769	ASCL2	0.785793	0.431995	0.431989	0.0853556	0.110346	0.000850369	6	6	6
Protein	ENSBTAG00000045767	LAT2	0.783265	0.450275	0.433472	0.0731714	0.043215	0.0469312	8	8	8
Protein	ENSBTAG00000002778	SF3B2	0.775272	0.984363	0.438179	0.0261666	0.0920776	0.00284472	3	3	3
Protein	ENSBTAG00000037581	MZF1	0.766238	0.621141	0.443535	0.0397722	0.0818126	0.00368703	5	5	5
Protein	ENSBTAG00000019843	HAUS6	-0.751178	-0.436538	0.452546	0.190795	0.0685493	0.0119196	20	25	25
Protein	ENSBTAG00000045834	RASSF7	0.74407	2.83892	0.456834	0.00238993	0.0994197	0.0016732	2	4	4
Protein	ENSBTAG00000003519	NOL3	0.730828	6.75262	0.464884	0.000465115	0.0588182	0.0178428	1	1	1
Protein	ENSBTAG00000011640	PLPP3	-0.73028	-0.705372	0.465219	0.0227977	0.0730457	0.00795084	2	2	2
Protein	ENSBTAG00000021272	ABCG1	0.719527	1.09923	0.471816	0.0168417	0.0634768	0.0134814	2	2	2
Protein	ENSBTAG00000015308	SMARCE1	-0.714777	-0.500874	0.474747	0.0739452	0.086654	0.00440133	8	8	8
Protein	ENSBTAG00000007623	CPTP	0.713826	1.0058	0.475335	0.021611	0.107944	0.00113333	4	5	5
Protein	ENSBTAG00000018283	ACAA1	-0.706312	-0.35381	0.479994	0.0838628	0.0467076	0.0367762	10	13	13
Protein	ENSBTAG00000012403	ARG1	-0.697799	-0.743239	0.485303	0.0328015	0.0501125	0.0293518	2	3	3
Protein	ENSBTAG00000006244	WDR83OS	-0.688937	-0.51677	0.490863	0.0384933	0.150176	7.29431e-05	3	3	3
Protein	ENSBTAG00000008844	EXTL3	0.67678	0.758039	0.498546	0.0264575	0.104683	0.00163735	2	2	2
Protein	ENSBTAG00000009401	MTRR	0.671347	0.793662	0.502	0.0332636	0.0572683	0.0224688	7	9	9
Protein	ENSBTAG00000020998	RUVBL1	0.665617	0.236763	0.505656	0.12641	0.118449	0.000540837	8	9	9
Protein	ENSBTAG00000020965	ZMYND10	-0.660987	-0.468336	0.508621	0.0465007	0.0720373	0.00784932	4	4	4
Protein	ENSBTAG00000006958	C23H6orf136	-0.660335	-2.23218	0.509039	0.00314408	0.0873191	0.00332728	1	2	2
Protein	ENSBTAG00000010867	LONP2	0.659946	0.382343	0.509289	0.126018	0.088045	0.00358339	14	20	20
Protein	ENSBTAG00000000819	RFX3	-0.659573	-0.389676	0.509528	0.0858123	0.0446792	0.0408117	10	10	10
Protein	ENSBTAG00000031767	H3C5P	0.659312	0.527124	0.509696	0.0569499	0.0662961	0.0109808	4	4	4
Protein	ENSBTAG00000015805	SIPA1L1	-0.641024	-0.407354	0.521507	0.0871567	0.0854598	0.00470472	7	7	7
Protein	ENSBTAG00000020454	LZTS3	-0.637919	-0.388478	0.523526	0.205271	0.0839038	0.00430015	18	19	19
Protein	ENSBTAG00000005203	C1H3orf33	0.626772	0.549364	0.530809	0.0711667	0.107044	0.00151973	3	3	3
Protein	ENSBTAG00000008482	SON	0.62078	4.73665	0.534744	0.00108923	0.0583429	0.0153139	2	5	5
Protein	ENSBTAG00000017266	ITGA6	0.618253	0.537767	0.536409	0.0402726	0.076999	0.00767083	3	3	3
Protein	ENSBTAG00000006671	DDX27	-0.612593	-1.00286	0.540145	0.0112069	0.0615297	0.0140238	3	4	4
Protein	ENSBTAG00000016523	DNAH10	-0.610486	-0.597748	0.54154	0.0281265	0.0579023	0.0166006	2	3	3
Protein	ENSBTAG00000006256	PTPRO	-0.609014	-0.940949	0.542515	0.0137738	0.0804414	0.0037967	2	2	2
Protein	ENSBTAG00000001903	C11H2orf50	-0.601004	-0.559357	0.547837	0.0317428	0.119173	0.000526752	2	2	2
Protein	ENSBTAG00000027464	FGFRL1	-0.590851	-0.461438	0.55462	0.0307634	0.0521568	0.0281761	2	4	4
Protein	ENSBTAG00000005465	NDUFA9	0.590725	0.814292	0.554705	0.0185533	0.0479428	0.0360271	4	9	9
Protein	ENSBTAG00000016122	PIGT	-0.574682	-0.430635	0.565507	0.0637921	0.112091	0.000861802	4	4	4
Protein	ENSBTAG00000006937	ABCA10	0.564551	0.917731	0.572379	0.00755611	0.0684981	0.00941947	1	1	1
Protein	ENSBTAG00000003989	GSTO1	-0.555993	-0.45086	0.578215	0.0586385	0.122514	0.000555525	4	4	4
Protein	ENSBTAG00000031688	RBM4	-0.554007	-0.110199	0.579574	0.143563	0.0707102	0.00932231	12	14	14
Protein	ENSBTAG00000015119	SIK3	-0.53917	-0.676742	0.589769	0.0217311	0.062323	0.016621	3	5	5
Protein	ENSBTAG00000019129	BTD	0.531276	3.79676	0.595228	0.000461164	0.0520187	0.0250697	1	2	2
Protein	ENSBTAG00000003639	ELMO2	0.512762	1.11106	0.608118	0.0102761	0.0517516	0.0165808	4	5	5
Protein	ENSBTAG00000005595	TRMU	0.511574	0.523303	0.608949	0.0171514	0.0911177	0.0021612	1	1	1
Protein	ENSBTAG00000012107	SLC25A28	0.507444	0.701381	0.611844	0.0253587	0.0507849	0.0325425	6	7	7
Protein	ENSBTAG00000055286	MACIR	0.507434	0.329251	0.61185	0.0780765	0.0484951	0.0283635	8	8	8
Protein	ENSBTAG00000002248	SAC3D1	-0.506263	-0.337364	0.612672	0.0886967	0.0730254	0.00715831	9	9	9
Protein	ENSBTAG00000003884	FAM120B	0.499442	0.616208	0.617468	0.0215117	0.060189	0.0195416	2	2	2
Protein	ENSBTAG00000010351	SNX25	-0.486889	-0.315036	0.626337	0.0460656	0.0498163	0.0309671	5	6	6
Protein	ENSBTAG00000018739	RPAP2	0.486334	0.422967	0.62673	0.0456695	0.0749063	0.00745987	3	4	4
Protein	ENSBTAG00000014421	PBX2	-0.465521	-27.9752	0.641559	1.74884e-05	0.0742779	0.00871087	1	3	3
Protein	ENSBTAG00000000286	PFKM	0.456135	0.363635	0.648293	0.045133	0.0435408	0.0406754	6	7	7
Protein	ENSBTAG00000013105	SYT3	-0.455872	-0.734739	0.648482	0.0133797	0.0635348	0.0137476	2	2	2
Protein	ENSBTAG00000012065	DNAJC3	-0.455634	-0.346454	0.648653	0.0685275	0.0434806	0.0453406	8	9	9
Protein	ENSBTAG00000001519	RRNAD1	-0.449327	-0.330407	0.653196	0.0450369	0.111211	0.00108485	3	3	3
Protein	ENSBTAG00000003498	FAT2	-0.434792	-0.464777	0.663713	0.058329	0.0434258	0.0482093	4	4	4
Protein	ENSBTAG00000020030	FITM2	-0.432332	-1.22706	0.6655	0.00509494	0.0457731	0.0364606	5	6	6
Protein	ENSBTAG00000017263	MXI1	-0.430123	-0.48957	0.667106	0.0398633	0.0563035	0.0183282	7	13	13
Protein	ENSBTAG00000009719	CALHM2	0.417504	0.534423	0.67631	0.0343641	0.056721	0.0217998	2	2	2
Protein	ENSBTAG00000001393	MTF2	0.403912	0.61187	0.686277	0.0148092	0.104764	0.00144214	2	3	3
Protein	ENSBTAG00000020186	EIF1AD	0.39435	0.312384	0.693323	0.0678006	0.153418	0.000101675	7	8	8
Protein	ENSBTAG00000019275	INIP	-0.384257	-0.272685	0.700788	0.0319193	0.0849568	0.00441782	2	2	2
Protein	ENSBTAG00000008490	CRYZL1	0.373517	1.33689	0.708764	0.00868668	0.062971	0.0131432	2	5	5
Protein	ENSBTAG00000020229	ATP8B3	0.361024	0.460764	0.718081	0.0327568	0.106946	0.000444698	1	1	1
Protein	ENSBTAG00000010790	EIF3L	-0.358675	-0.174981	0.719839	0.269315	0.158265	8.66575e-05	13	15	15
Protein	ENSBTAG00000014006	TOR3A	0.345897	0.402641	0.72942	0.0350684	0.0582417	0.0215734	4	5	5
Protein	ENSBTAG00000018970	XPO5	-0.336129	-0.661969	0.736773	0.0123934	0.0496093	0.0311502	1	2	2
Protein	ENSBTAG00000038442	WDR87	0.331821	0.23774	0.740025	0.0520032	0.0626999	0.00975715	7	10	10
Protein	ENSBTAG00000002885	MSR1	-0.32948	-0.130233	0.741793	0.214425	0.0474954	0.0355195	16	22	22
Protein	ENSBTAG00000019362	NOA1A	-0.314549	-0.243059	0.753104	0.0261284	0.0528506	0.025511	5	6	6
Protein	ENSBTAG00000010052	EXD2	0.303883	0.182327	0.761217	0.118321	0.0526685	0.0270411	11	11	11
Protein	ENSBTAG00000021830	ENPP1	-0.297529	-0.334289	0.766063	0.0279584	0.0697918	0.0104217	3	6	6
Protein	ENSBTAG00000000950	MRPS16	0.293501	0.200441	0.769139	0.073916	0.0883243	0.003254	9	10	10
Protein	ENSBTAG00000030646	KCTD17	-0.293168	-0.529647	0.769394	0.019322	0.0486917	0.031557	6	9	9
Protein	ENSBTAG00000007668	AGPAT4	-0.288634	-0.170671	0.772861	0.0952302	0.0726596	0.00919315	10	10	10
Protein	ENSBTAG00000030962	EEFSEC	0.288379	0.0451064	0.773056	0.169417	0.0455502	0.0302281	13	14	14
Protein	ENSBTAG00000002503	BSCL2	-0.280742	-0.289718	0.778908	0.0700801	0.0428237	0.0449298	7	7	7
Protein	ENSBTAG00000002493	VPS35	-0.277474	-0.121063	0.781416	0.137252	0.10006	0.00191888	16	21	21
Protein	ENSBTAG00000013057	CBLB	0.269699	0.135374	0.787392	0.168986	0.139819	0.00011142	14	18	18
Protein	ENSBTAG00000006564	PSMA1	-0.269286	-0.228277	0.787709	0.0518256	0.0758369	0.00671041	6	7	7
Protein	ENSBTAG00000033731	PRCP	0.266289	0.171375	0.790017	0.0349503	0.0514716	0.0296889	6	7	7
Protein	ENSBTAG00000006016	GTPBP2	-0.264215	-0.144457	0.791614	0.147838	0.0752874	0.00720662	11	15	15
Protein	ENSBTAG00000001612	LSM1	0.249993	0.143254	0.802593	0.0501149	0.0649523	0.0127724	3	4	4
Protein	ENSBTAG00000003961	SNX20	-0.246943	-0.149012	0.804952	0.0551229	0.0953926	0.00219398	7	8	8
Protein	ENSBTAG00000032493	RETREG3	0.23106	-0.00211415	0.817268	0.367988	0.103001	0.00152769	25	28	28
Protein	ENSBTAG00000049619	GFOD1	0.226733	0.25023	0.820631	0.0133895	0.0448593	0.0385556	1	1	1
Protein	ENSBTAG00000051572	ZNF646	-0.223349	-0.124897	0.823264	0.0820525	0.0978458	0.00215868	6	7	7
Protein	ENSBTAG00000001807	AKAP8	-0.218171	-0.184	0.827296	0.0417086	0.0663494	0.0110885	6	8	8
Protein	ENSBTAG00000019533	ADTRP	-0.21558	-0.121382	0.829315	0.0861959	0.0392684	0.0412738	10	11	11
Protein	ENSBTAG00000014974	GRAMD2B	0.212617	0.0264662	0.831626	0.149732	0.150362	0.00013744	15	19	19
Protein	ENSBTAG00000008417	VPS29	0.211394	0.308329	0.83258	0.0408834	0.0451943	0.0441025	4	5	5
Protein	ENSBTAG00000014390	MTMR9	0.199313	0.194559	0.842018	0.0330088	0.112856	0.00104664	1	1	1
Protein	ENSBTAG00000008142	IFIH1	-0.192123	-0.188137	0.847646	0.0632562	0.0608793	0.0157396	2	2	2
Protein	ENSBTAG00000034159	FCRLA	0.1779	0.233612	0.858802	0.0144777	0.0406031	0.0482897	1	2	2
Protein	ENSBTAG00000032137	PNPLA6	-0.16831	-0.37685	0.866339	0.0118869	0.0834471	0.00434844	4	7	7
Protein	ENSBTAG00000019291	GRB14	-0.165073	-0.160786	0.868886	0.0605228	0.0450016	0.0431704	8	9	9
Protein	ENSBTAG00000010221	CCDC93	-0.156677	-0.231031	0.8755	0.0213742	0.101902	0.00160509	1	1	1
Protein	ENSBTAG00000019455	MYO5B	-0.15429	-0.00418434	0.877381	0.051046	0.0431944	0.0459858	5	5	5
Protein	ENSBTAG00000020079	MAP3K4	-0.140687	-0.00891453	0.888117	0.19436	0.155806	8.081e-05	9	12	12
Protein	ENSBTAG00000026408	ZNF213	-0.13196	-0.783397	0.895016	0.000606476	0.0608861	0.0163023	1	3	3
Protein	ENSBTAG00000014284	ALPK2	0.128144	0.0618778	0.898035	0.120326	0.17539	2.39574e-05	5	5	5
Protein	ENSBTAG00000005738	ATP8B1	-0.125006	-0.100066	0.900519	0.043123	0.155576	3.72021e-05	1	1	1
Protein	ENSBTAG00000025329	IRF2BPL	-0.120182	-0.101266	0.904339	0.0519389	0.150902	9.88404e-05	4	4	4
Protein	ENSBTAG00000004861	EIF3F	-0.111217	-0.124043	0.911445	0.0683993	0.105854	0.0012361	5	5	5
Protein	ENSBTAG00000012384	TFEB	-0.106221	-0.10874	0.915407	0.0201071	0.0697573	0.0106218	3	3	3
Protein	ENSBTAG00000049589	SAA3	0.0948448	0.100072	0.924438	0.141733	0.0694856	0.00964619	10	13	13
Protein	ENSBTAG00000011937	RITA1	-0.0947912	-0.135347	0.924481	0.0147773	0.0784563	0.00593789	4	5	5
Protein	ENSBTAG00000045895	NFASC	-0.0930712	-0.0862153	0.925847	0.0367989	0.11494	0.000747197	2	2	2
Protein	ENSBTAG00000014554	SNAI1	0.0918918	0.0472361	0.926784	0.0411564	0.0529252	0.0257919	5	7	7
Protein	ENSBTAG00000017805	CRACR2B	-0.0839352	-0.0805089	0.933108	0.0217538	0.113429	0.000715589	6	9	9
Protein	ENSBTAG00000020933	HCFC2	-0.0766631	-0.0848421	0.938892	0.068368	0.0792927	0.00603289	5	5	5
Protein	ENSBTAG00000000874	CAST	0.0706874	0.0602098	0.943647	0.0550059	0.10134	0.00162983	2	2	2
Protein	ENSBTAG00000013042	EXOC5	-0.0696515	-0.0465046	0.944471	0.0675035	0.0607019	0.0149638	7	9	9
Protein	ENSBTAG00000004849	IGSF3	-0.0661387	-0.12646	0.947267	0.0232236	0.0649096	0.0134214	7	9	9
Protein	ENSBTAG00000000179	RPUSD1	-0.0497716	-0.312039	0.960304	0.000934552	0.0526426	0.0275334	2	3	3
Protein	ENSBTAG00000030520	PROB1	0.0463088	-0.0334153	0.963064	0.460613	0.140357	0.000131043	12	17	17
Protein	ENSBTAG00000011110	ACOT12	-0.0266213	-0.0990013	0.978762	0.0556818	0.109571	0.000836803	5	7	7
Protein	ENSBTAG00000021041	PRAM1	0.0243017	-0.0697817	0.980612	0.039456	0.0621879	0.0153357	8	10	10
Protein	ENSBTAG00000016867	HSD17B3	-0.0158543	-0.0204778	0.987351	0.0269335	0.0607373	0.0152263	1	1	1
Protein	ENSBTAG00000020858	UPF3A	0.015188	0.0412253	0.987882	0.039222	0.0541032	0.0252537	6	6	6
Protein	ENSBTAG00000004741	IL12B	0.0109669	0.0221803	0.99125	0.0192558	0.0537145	0.0254513	3	5	5
Protein	ENSBTAG00000012169	FAM118B	0.004189	0.00436316	0.996658	0.09654	0.0744124	0.00861528	7	7	7
Protein	ENSBTAG00000020355	KLF4	0.000907935	-0.0532788	0.999276	0.0592893	0.0414223	0.0499232	3	4	4
Prod_Life	ENSBTAG00000011831	SPPL2A	3.43416	0.190572	0.000594398	0.351426	0.138869	0.000234067	29	33	33
Prod_Life	ENSBTAG00000003745	WDR48	2.94672	0.182401	0.00321161	0.364839	0.0416768	0.0388327	30	31	31
Prod_Life	ENSBTAG00000030520	PROB1	2.7869	0.212233	0.0053215	0.460613	0.140357	0.000131043	12	17	17
Prod_Life	ENSBTAG00000031165	TRPM7	2.77678	0.188695	0.00549005	0.217564	0.184775	1.61448e-05	13	18	18
Prod_Life	ENSBTAG00000003914	MVB12A	2.70004	0.16162	0.00693312	0.299236	0.0811236	0.00556347	16	19	19
Prod_Life	ENSBTAG00000001739	CDH20	2.59056	0.203162	0.00958208	0.0613331	0.0393192	0.041445	8	8	8
Prod_Life	ENSBTAG00000013105	SYT3	-2.53414	-0.702771	0.0112723	0.0133797	0.0635348	0.0137476	2	2	2
Prod_Life	ENSBTAG00000047035	TBC1D17	2.52478	0.508059	0.0115771	0.0296761	0.0964141	0.00254239	2	2	2
Prod_Life	ENSBTAG00000038682	FAM83H	-2.44711	-0.192672	0.0144006	0.0616205	0.053104	0.0196602	5	5	5
Prod_Life	ENSBTAG00000002224	UHRF1	2.43522	0.137021	0.0148829	0.267031	0.193268	4.09032e-06	15	18	18
Prod_Life	ENSBTAG00000002248	SAC3D1	2.40816	0.264318	0.016033	0.0886967	0.0730254	0.00715831	9	9	9
Prod_Life	ENSBTAG00000049619	GFOD1	2.18966	0.422245	0.0285487	0.0133895	0.0448593	0.0385556	1	1	1
Prod_Life	ENSBTAG00000000286	PFKM	-2.11534	-0.405612	0.0344011	0.045133	0.0435408	0.0406754	6	7	7
Prod_Life	ENSBTAG00000004750	VSTM2L	-2.09513	-0.292789	0.0361591	0.0250152	0.0417243	0.0402786	3	3	3
Prod_Life	ENSBTAG00000001617	G2E3	-2.0704	-0.209768	0.0384149	0.0983925	0.0843701	0.00551636	8	10	10
Prod_Life	ENSBTAG00000021041	PRAM1	-2.04283	-0.313452	0.0410689	0.039456	0.0621879	0.0153357	8	10	10
Prod_Life	ENSBTAG00000045834	RASSF7	-2.02178	-1.2714	0.0431994	0.00238993	0.0994197	0.0016732	2	4	4
Prod_Life	ENSBTAG00000015678	NEMP2	-2.00889	-0.723358	0.0445493	0.00607096	0.0504259	0.0301061	4	7	7
Prod_Life	ENSBTAG00000018283	ACAA1	-1.96616	-0.231127	0.0492805	0.0838628	0.0467076	0.0367762	10	13	13
Prod_Life	ENSBTAG00000010052	EXD2	1.96601	0.199967	0.0492971	0.118321	0.0526685	0.0270411	11	11	11
Prod_Life	ENSBTAG00000032137	PNPLA6	-1.92069	-0.556503	0.0547703	0.0118869	0.0834471	0.00434844	4	7	7
Prod_Life	ENSBTAG00000006016	GTPBP2	1.89975	0.181191	0.057466	0.147838	0.0752874	0.00720662	11	15	15
Prod_Life	ENSBTAG00000026408	ZNF213	1.86916	1.94832	0.0615999	0.000606476	0.0608861	0.0163023	1	3	3
Prod_Life	ENSBTAG00000008142	IFIH1	-1.84286	-0.220437	0.0653501	0.0632562	0.0608793	0.0157396	2	2	2
Prod_Life	ENSBTAG00000019455	MYO5B	-1.83196	-0.296808	0.0669569	0.051046	0.0431944	0.0459858	5	5	5
Prod_Life	ENSBTAG00000016017	CCDC40	-1.81854	-0.256507	0.0689818	0.0480362	0.0928598	0.00264833	4	5	5
Prod_Life	ENSBTAG00000000950	MRPS16	1.7546	0.207763	0.0793285	0.073916	0.0883243	0.003254	9	10	10
Prod_Life	ENSBTAG00000011646	ZNF512B	1.71526	0.291972	0.0862971	0.0160137	0.0562152	0.0223799	1	1	1
Prod_Life	ENSBTAG00000006937	ABCA10	1.71013	0.484328	0.0872425	0.00755611	0.0684981	0.00941947	1	1	1
Prod_Life	ENSBTAG00000000250	HDHD3	-1.69678	-0.34911	0.0897387	0.0187296	0.0566074	0.0173909	2	3	3
Prod_Life	ENSBTAG00000030646	KCTD17	-1.69526	-0.420016	0.0900262	0.019322	0.0486917	0.031557	6	9	9
Prod_Life	ENSBTAG00000048519	DCAF5	1.67605	0.417846	0.0937274	0.0194403	0.0643637	0.0150466	2	2	2
Prod_Life	ENSBTAG00000044099	ZSWIM7	-1.67282	-0.2298	0.0943624	0.0533818	0.0512365	0.0313279	5	7	7
Prod_Life	ENSBTAG00000016867	HSD17B3	-1.67231	-0.376878	0.0944631	0.0269335	0.0607373	0.0152263	1	1	1
Prod_Life	ENSBTAG00000006671	DDX27	-1.6658	-0.472422	0.0957536	0.0112069	0.0615297	0.0140238	3	4	4
Prod_Life	ENSBTAG00000010221	CCDC93	-1.66031	-0.425853	0.0968518	0.0213742	0.101902	0.00160509	1	1	1
Prod_Life	ENSBTAG00000053390	RAC1	-1.60118	-0.228796	0.109336	0.05347	0.0453904	0.0439924	3	3	3
Prod_Life	ENSBTAG00000001015	TM9SF4	1.57915	0.417786	0.114303	0.0236503	0.042584	0.0367959	2	2	2
Prod_Life	ENSBTAG00000031679	HSD17B13	1.57161	0.294912	0.116041	0.021245	0.058939	0.0173426	2	2	2
Prod_Life	ENSBTAG00000002778	SF3B2	1.56786	0.351532	0.116913	0.0261666	0.0920776	0.00284472	3	3	3
Prod_Life	ENSBTAG00000016783	PGLS	1.56292	0.150825	0.118071	0.113007	0.125243	0.000480598	9	10	10
Prod_Life	ENSBTAG00000016523	DNAH10	1.56073	0.271898	0.118588	0.0281265	0.0579023	0.0166006	2	3	3
Prod_Life	ENSBTAG00000004392	C29H11orf24	-1.50309	-0.271898	0.132816	0.0270133	0.0726156	0.00892361	3	3	3
Prod_Life	ENSBTAG00000017942	CRTC2	-1.49804	-0.118536	0.134124	0.0550794	0.0481354	0.0269439	4	5	5
Prod_Life	ENSBTAG00000006832	SLC5A6	1.49608	0.589537	0.134633	0.00721131	0.0450153	0.0354555	2	4	4
Prod_Life	ENSBTAG00000003639	ELMO2	1.46639	0.453334	0.142542	0.0102761	0.0517516	0.0165808	4	5	5
Prod_Life	ENSBTAG00000015805	SIPA1L1	1.45835	0.166346	0.144744	0.0871567	0.0854598	0.00470472	7	7	7
Prod_Life	ENSBTAG00000001702	TMEM107	1.45723	0.0776374	0.145053	0.349748	0.0506176	0.0326017	22	25	25
Prod_Life	ENSBTAG00000019129	BTD	-1.45645	-1.80775	0.145267	0.000461164	0.0520187	0.0250697	1	2	2
Prod_Life	ENSBTAG00000026008	METTL5	-1.44959	-0.255929	0.147173	0.0386859	0.127219	0.000314667	6	8	8
Prod_Life	ENSBTAG00000031688	RBM4	-1.37721	-0.115938	0.168448	0.143563	0.0707102	0.00932231	12	14	14
Prod_Life	ENSBTAG00000015308	SMARCE1	-1.37405	-0.15584	0.169427	0.0739452	0.086654	0.00440133	8	8	8
Prod_Life	ENSBTAG00000010365	SQOR	-1.36352	-0.282292	0.172719	0.0205741	0.106317	0.00123481	3	4	4
Prod_Life	ENSBTAG00000002503	BSCL2	-1.34915	-0.165963	0.177288	0.0700801	0.0428237	0.0449298	7	7	7
Prod_Life	ENSBTAG00000020229	ATP8B3	1.34298	0.299479	0.179277	0.0327568	0.106946	0.000444698	1	1	1
Prod_Life	ENSBTAG00000011640	PLPP3	1.34139	0.228985	0.179794	0.0227977	0.0730457	0.00795084	2	2	2
Prod_Life	ENSBTAG00000020454	LZTS3	1.34053	0.130325	0.180074	0.205271	0.0839038	0.00430015	18	19	19
Prod_Life	ENSBTAG00000008279	FRMD4A	-1.32239	-0.57067	0.186038	0.00741275	0.0563132	0.0230627	3	5	5
Prod_Life	ENSBTAG00000007620	INTS11	1.31908	0.149542	0.187142	0.0959799	0.0456599	0.0423	8	10	10
Prod_Life	ENSBTAG00000003718	HACL1	1.31382	0.135477	0.188908	0.0804037	0.132965	0.000252277	6	7	7
Prod_Life	ENSBTAG00000014390	MTMR9	-1.31338	-0.22327	0.189054	0.0330088	0.112856	0.00104664	1	1	1
Prod_Life	ENSBTAG00000002885	MSR1	-1.30231	-0.0900898	0.192811	0.214425	0.0474954	0.0355195	16	22	22
Prod_Life	ENSBTAG00000005465	NDUFA9	-1.29375	-0.307143	0.195752	0.0185533	0.0479428	0.0360271	4	9	9
Prod_Life	ENSBTAG00000012600	GTF3A	1.29178	0.237232	0.196432	0.0312492	0.0893154	0.00334314	3	3	3
Prod_Life	ENSBTAG00000014554	SNAI1	1.27653	0.185626	0.201769	0.0411564	0.0529252	0.0257919	5	7	7
Prod_Life	ENSBTAG00000027464	FGFRL1	-1.26192	-0.159259	0.206978	0.0307634	0.0521568	0.0281761	2	4	4
Prod_Life	ENSBTAG00000004753	RXYLT1	1.25877	3.64344	0.208114	0.000129426	0.0477534	0.038326	1	3	3
Prod_Life	ENSBTAG00000025329	IRF2BPL	-1.22847	-0.179881	0.219272	0.0519389	0.150902	9.88404e-05	4	4	4
Prod_Life	ENSBTAG00000020355	KLF4	-1.20715	-0.120371	0.227373	0.0592893	0.0414223	0.0499232	3	4	4
Prod_Life	ENSBTAG00000051249	SMIM26	-1.20203	-0.157646	0.22935	0.0617595	0.0666712	0.00957801	6	8	8
Prod_Life	ENSBTAG00000025443	FNIP1	1.17997	0.0394441	0.238013	0.382671	0.131623	0.000185929	24	31	31
Prod_Life	ENSBTAG00000020079	MAP3K4	-1.15919	-0.0737105	0.24638	0.19436	0.155806	8.081e-05	9	12	12
Prod_Life	ENSBTAG00000012065	DNAJC3	1.11614	0.134628	0.264361	0.0685275	0.0434806	0.0453406	8	9	9
Prod_Life	ENSBTAG00000021424	CSK	1.09952	0.10994	0.271541	0.145456	0.08459	0.00525419	8	9	9
Prod_Life	ENSBTAG00000008054	ZNF706	1.09227	0.111616	0.274716	0.123736	0.0647073	0.0109189	6	8	8
Prod_Life	ENSBTAG00000037581	MZF1	1.08578	0.157542	0.277575	0.0397722	0.0818126	0.00368703	5	5	5
Prod_Life	ENSBTAG00000020884	CASP4	1.05424	0.0895221	0.291774	0.104656	0.197443	4.69548e-06	5	6	6
Prod_Life	ENSBTAG00000025612	URM1	-1.04677	-0.122841	0.295204	0.0645166	0.109741	0.00113588	8	11	11
Prod_Life	ENSBTAG00000003989	GSTO1	-1.01884	-0.143045	0.308278	0.0586385	0.122514	0.000555525	4	4	4
Prod_Life	ENSBTAG00000019291	GRB14	-0.990485	-0.122688	0.321937	0.0605228	0.0450016	0.0431704	8	9	9
Prod_Life	ENSBTAG00000002236	TRPC4AP	-0.977225	-0.0865884	0.328458	0.0503566	0.0692023	0.00974743	6	7	7
Prod_Life	ENSBTAG00000007668	AGPAT4	-0.961134	-0.0889202	0.336485	0.0952302	0.0726596	0.00919315	10	10	10
Prod_Life	ENSBTAG00000038298	CCDC174	0.960903	0.125894	0.336601	0.0627934	0.0832072	0.00546791	9	10	10
Prod_Life	ENSBTAG00000000292	TCIRG1	-0.958506	-0.225641	0.337808	0.0209517	0.0424611	0.0480814	2	3	3
Prod_Life	ENSBTAG00000018739	RPAP2	-0.948819	-0.139766	0.342713	0.0456695	0.0749063	0.00745987	3	4	4
Prod_Life	ENSBTAG00000007623	CPTP	0.943923	0.236217	0.345209	0.021611	0.107944	0.00113333	4	5	5
Prod_Life	ENSBTAG00000001903	C11H2orf50	0.914823	0.148969	0.360284	0.0317428	0.119173	0.000526752	2	2	2
Prod_Life	ENSBTAG00000011189	TJAP1	-0.91376	-0.148308	0.360843	0.0483186	0.0731051	0.00688109	5	6	6
Prod_Life	ENSBTAG00000020186	EIF1AD	-0.913226	-0.0965164	0.361124	0.0678006	0.153418	0.000101675	7	8	8
Prod_Life	ENSBTAG00000006256	PTPRO	-0.901167	-0.237533	0.367499	0.0137738	0.0804414	0.0037967	2	2	2
Prod_Life	ENSBTAG00000038442	WDR87	0.894995	0.123125	0.37079	0.0520032	0.0626999	0.00975715	7	10	10
Prod_Life	ENSBTAG00000019369	TSPAN4	0.890424	0.166097	0.373238	0.0111214	0.0495625	0.0327958	5	6	6
Prod_Life	ENSBTAG00000020998	RUVBL1	0.888408	0.058802	0.374322	0.12641	0.118449	0.000540837	8	9	9
Prod_Life	ENSBTAG00000000179	RPUSD1	-0.886675	-0.978008	0.375254	0.000934552	0.0526426	0.0275334	2	3	3
Prod_Life	ENSBTAG00000021595	HIP1R	-0.882344	-0.12919	0.377591	0.0691452	0.0699989	0.00947463	8	10	10
Prod_Life	ENSBTAG00000051572	ZNF646	0.87714	0.077087	0.380411	0.0820525	0.0978458	0.00215868	6	7	7
Prod_Life	ENSBTAG00000005089	RHBDD2	-0.876688	-0.166315	0.380656	0.0225873	0.0605899	0.0165761	2	2	2
Prod_Life	ENSBTAG00000016122	PIGT	-0.868044	-0.113029	0.38537	0.0637921	0.112091	0.000861802	4	4	4
Prod_Life	ENSBTAG00000015944	WDR61	-0.866372	-0.0637182	0.386286	0.0854587	0.0750606	0.00563478	7	10	10
Prod_Life	ENSBTAG00000014006	TOR3A	0.855553	0.169659	0.392245	0.0350684	0.0582417	0.0215734	4	5	5
Prod_Life	ENSBTAG00000017750	RHBDD3	0.836965	0.282775	0.402612	0.0136737	0.0426293	0.0486046	2	2	2
Prod_Life	ENSBTAG00000021658	TAMALIN	-0.834776	-0.410402	0.403844	0.00643159	0.0526372	0.0271428	2	2	2
Prod_Life	ENSBTAG00000020122	USP16	-0.834551	-0.159818	0.403971	0.0259146	0.0585672	0.0194378	1	1	1
Prod_Life	ENSBTAG00000013093	ALDH3B1	-0.825411	-0.0997861	0.409138	0.0666958	0.0682636	0.00885033	8	12	12
Prod_Life	ENSBTAG00000012587	BABAM1	0.815052	0.0872917	0.415043	0.0643248	0.117038	0.000511653	3	3	3
Prod_Life	ENSBTAG00000001839	OCIAD2	0.812956	0.143353	0.416243	0.035036	0.0438404	0.0384087	4	5	5
Prod_Life	ENSBTAG00000021035	CTSK	0.808898	0.100976	0.418574	0.0252552	0.0523605	0.0241758	2	3	3
Prod_Life	ENSBTAG00000001539	SAV1	-0.804363	-0.118265	0.421188	0.0493257	0.098981	0.00209397	4	5	5
Prod_Life	ENSBTAG00000005595	TRMU	-0.803955	-0.144792	0.421423	0.0171514	0.0911177	0.0021612	1	1	1
Prod_Life	ENSBTAG00000008844	EXTL3	0.768983	0.155638	0.441903	0.0264575	0.104683	0.00163735	2	2	2
Prod_Life	ENSBTAG00000012803	SRP19	0.763805	0.110454	0.444983	0.0389435	0.0923567	0.00326723	5	5	5
Prod_Life	ENSBTAG00000017263	MXI1	-0.761136	-0.135434	0.446576	0.0398633	0.0563035	0.0183282	7	13	13
Prod_Life	ENSBTAG00000045767	LAT2	-0.736318	-0.0573997	0.461537	0.0731714	0.043215	0.0469312	8	8	8
Prod_Life	ENSBTAG00000020598	PPP2R2C	-0.735678	-0.0647355	0.461927	0.0734957	0.122179	0.00031618	7	7	7
Prod_Life	ENSBTAG00000012581	TIMMDC1	0.733629	0.217746	0.463175	0.0183292	0.0561601	0.020525	4	4	4
Prod_Life	ENSBTAG00000014505	NGRN	0.733079	0.112402	0.46351	0.0518518	0.0604476	0.0166856	7	10	10
Prod_Life	ENSBTAG00000020965	ZMYND10	-0.732223	-0.111615	0.464033	0.0465007	0.0720373	0.00784932	4	4	4
Prod_Life	ENSBTAG00000014579	MRPL34	0.728687	0.0857541	0.466193	0.0495147	0.097336	0.00267543	3	3	3
Prod_Life	ENSBTAG00000032493	RETREG3	0.724925	0.0434083	0.468498	0.367988	0.103001	0.00152769	25	28	28
Prod_Life	ENSBTAG00000017266	ITGA6	0.723715	0.124042	0.469241	0.0402726	0.076999	0.00767083	3	3	3
Prod_Life	ENSBTAG00000008182	FOSB	0.723006	0.11443	0.469676	0.0299172	0.0697314	0.00777682	3	4	4
Prod_Life	ENSBTAG00000039711	ZFP62	-0.714572	-0.173756	0.474874	0.0156227	0.0697106	0.0105449	3	7	7
Prod_Life	ENSBTAG00000014974	GRAMD2B	0.707736	0.0706564	0.479109	0.149732	0.150362	0.00013744	15	19	19
Prod_Life	ENSBTAG00000032477	HECTD1	-0.705934	-0.133322	0.480229	0.0702404	0.10943	0.00076119	8	11	11
Prod_Life	ENSBTAG00000034159	FCRLA	0.704225	0.162568	0.481292	0.0144777	0.0406031	0.0482897	1	2	2
Prod_Life	ENSBTAG00000001612	LSM1	-0.692039	-0.108354	0.488913	0.0501149	0.0649523	0.0127724	3	4	4
Prod_Life	ENSBTAG00000008310	TMEM9B	-0.686979	-0.173183	0.492096	0.0126291	0.0839483	0.00360171	1	1	1
Prod_Life	ENSBTAG00000046744	PALM3	-0.654943	-0.0664273	0.512504	0.0896426	0.0441525	0.0321497	10	11	11
Prod_Life	ENSBTAG00000006564	PSMA1	-0.65233	-0.0955375	0.514188	0.0518256	0.0758369	0.00671041	6	7	7
Prod_Life	ENSBTAG00000019533	ADTRP	-0.65184	-0.0621976	0.514504	0.0861959	0.0392684	0.0412738	10	11	11
Prod_Life	ENSBTAG00000010867	LONP2	-0.647612	-0.0495952	0.517236	0.126018	0.088045	0.00358339	14	20	20
Prod_Life	ENSBTAG00000006901	NIPSNAP3A	0.644221	0.233495	0.519432	0.00691716	0.0630796	0.0151178	3	4	4
Prod_Life	ENSBTAG00000003961	SNX20	-0.638273	-0.0765539	0.523296	0.0551229	0.0953926	0.00219398	7	8	8
Prod_Life	ENSBTAG00000026769	ASCL2	-0.637541	-0.064694	0.523772	0.0853556	0.110346	0.000850369	6	6	6
Prod_Life	ENSBTAG00000019362	NOA1A	-0.630078	-0.0992696	0.528644	0.0261284	0.0528506	0.025511	5	6	6
Prod_Life	ENSBTAG00000009201	CORO7	0.627439	0.161237	0.530371	0.0148506	0.0847904	0.00401793	1	1	1
Prod_Life	ENSBTAG00000024470	SH2D2A	0.625421	0.0444389	0.531695	0.164643	0.0762041	0.00647223	16	17	17
Prod_Life	ENSBTAG00000012169	FAM118B	0.620222	0.0521048	0.535112	0.09654	0.0744124	0.00861528	7	7	7
Prod_Life	ENSBTAG00000017805	CRACR2B	-0.619367	-0.107961	0.535674	0.0217538	0.113429	0.000715589	6	9	9
Prod_Life	ENSBTAG00000004861	EIF3F	0.613837	0.0695251	0.539323	0.0683993	0.105854	0.0012361	5	5	5
Prod_Life	ENSBTAG00000030962	EEFSEC	0.608414	0.0307209	0.542913	0.169417	0.0455502	0.0302281	13	14	14
Prod_Life	ENSBTAG00000014820	OXA1L	0.605146	0.179947	0.545082	0.0119763	0.047543	0.0333484	3	3	3
Prod_Life	ENSBTAG00000016124	PACSIN1	-0.597808	-0.131668	0.549968	0.0221974	0.0386875	0.0488713	2	3	3
Prod_Life	ENSBTAG00000001575	CALM2	-0.59368	-0.181944	0.552726	0.0110903	0.0597823	0.0165617	2	2	2
Prod_Life	ENSBTAG00000014421	PBX2	-0.591086	-6.15998	0.554463	1.74884e-05	0.0742779	0.00871087	1	3	3
Prod_Life	ENSBTAG00000000874	CAST	0.578057	0.0863577	0.563225	0.0550059	0.10134	0.00162983	2	2	2
Prod_Life	ENSBTAG00000001519	RRNAD1	-0.570263	-0.0797113	0.568499	0.0450369	0.111211	0.00108485	3	3	3
Prod_Life	ENSBTAG00000020143	RDH10	-0.562107	-0.131661	0.574043	0.0186707	0.0729602	0.00778527	2	2	2
Prod_Life	ENSBTAG00000019843	HAUS6	0.560929	0.0204511	0.574846	0.190795	0.0685493	0.0119196	20	25	25
Prod_Life	ENSBTAG00000012505	ARHGEF17	0.559889	0.101329	0.575555	0.0323733	0.119593	0.000451308	1	1	1
Prod_Life	ENSBTAG00000011937	RITA1	0.554872	0.12785	0.578982	0.0147773	0.0784563	0.00593789	4	5	5
Prod_Life	ENSBTAG00000014124	MLLT3	0.547945	0.334291	0.58373	0.00338511	0.0457442	0.0330923	3	5	5
Prod_Life	ENSBTAG00000009719	CALHM2	-0.544203	-0.117793	0.586302	0.0343641	0.056721	0.0217998	2	2	2
Prod_Life	ENSBTAG00000000819	RFX3	0.527855	0.0716321	0.5976	0.0858123	0.0446792	0.0408117	10	10	10
Prod_Life	ENSBTAG00000009188	GART	0.522171	0.827481	0.601552	0.000907186	0.0515561	0.0292995	1	4	4
Prod_Life	ENSBTAG00000003498	FAT2	0.520007	0.0697934	0.603059	0.058329	0.0434258	0.0482093	4	4	4
Prod_Life	ENSBTAG00000006989	SEMA4F	-0.518975	-0.0543507	0.603778	0.0652942	0.0613004	0.0150032	6	7	7
Prod_Life	ENSBTAG00000015632	TNFRSF18	-0.515663	-0.137835	0.60609	0.0144097	0.0810149	0.00642469	1	1	1
Prod_Life	ENSBTAG00000008490	CRYZL1	-0.505155	-0.247853	0.61345	0.00868668	0.062971	0.0131432	2	5	5
Prod_Life	ENSBTAG00000052665	CYP3A4	0.498936	0.0521926	0.617825	0.0962348	0.141105	0.000199258	6	7	7
Prod_Life	ENSBTAG00000046837	ZNF358	0.493788	0.0385136	0.621456	0.233805	0.125903	0.000310843	18	25	25
Prod_Life	ENSBTAG00000012403	ARG1	0.493167	0.0830891	0.621895	0.0328015	0.0501125	0.0293518	2	3	3
Prod_Life	ENSBTAG00000004849	IGSF3	0.492557	0.102008	0.622326	0.0232236	0.0649096	0.0134214	7	9	9
Prod_Life	ENSBTAG00000049589	SAA3	-0.491963	-0.0471912	0.622746	0.141733	0.0694856	0.00964619	10	13	13
Prod_Life	ENSBTAG00000014825	NLK	0.487215	0.11768	0.626106	0.0226879	0.0653576	0.0150025	2	2	2
Prod_Life	ENSBTAG00000046516	FUT7	-0.481731	-0.0772322	0.629997	0.0411938	0.118448	0.000619084	4	5	5
Prod_Life	ENSBTAG00000033731	PRCP	-0.48062	-0.072319	0.630787	0.0349503	0.0514716	0.0296889	6	7	7
Prod_Life	ENSBTAG00000055286	MACIR	0.458868	0.0513074	0.646329	0.0780765	0.0484951	0.0283635	8	8	8
Prod_Life	ENSBTAG00000019614	FAM76A	0.453312	0.0885483	0.650324	0.0267413	0.0516588	0.0282592	7	10	10
Prod_Life	ENSBTAG00000017706	SLC39A3	-0.441355	-0.113883	0.658956	0.0204362	0.0666803	0.0136689	2	3	3
Prod_Life	ENSBTAG00000001807	AKAP8	-0.428818	-0.0438182	0.668055	0.0417086	0.0663494	0.0110885	6	8	8
Prod_Life	ENSBTAG00000002949	CBX1	-0.42352	-0.117638	0.671916	0.0117492	0.0514978	0.0296949	5	5	5
Prod_Life	ENSBTAG00000035081	SERINC2	-0.417923	-0.0990907	0.676003	0.0169605	0.0418762	0.0487259	2	3	3
Prod_Life	ENSBTAG00000018970	XPO5	-0.401806	-0.138019	0.687827	0.0123934	0.0496093	0.0311502	1	2	2
Prod_Life	ENSBTAG00000010720	MIB2	0.397487	0.0532983	0.691008	0.0796316	0.0678712	0.0130225	7	7	7
Prod_Life	ENSBTAG00000031767	H3C5P	-0.383672	-0.0575641	0.701222	0.0569499	0.0662961	0.0109808	4	4	4
Prod_Life	ENSBTAG00000040116	H1-10	0.381006	0.0542051	0.703199	0.0332838	0.0733182	0.00960571	3	3	3
Prod_Life	ENSBTAG00000016028	ZNF691	-0.360369	-0.0633907	0.718571	0.0329956	0.129133	0.000339699	3	3	3
Prod_Life	ENSBTAG00000002493	VPS35	0.35698	0.0327422	0.721107	0.137252	0.10006	0.00191888	16	21	21
Prod_Life	ENSBTAG00000017488	KLF3	-0.353675	-0.0390877	0.723582	0.0980563	0.166532	3.47693e-05	5	8	8
Prod_Life	ENSBTAG00000017674	SCNN1D	0.348631	0.0405916	0.727367	0.246362	0.044375	0.0466014	17	18	18
Prod_Life	ENSBTAG00000000945	ATP2C2	-0.315871	-0.0485759	0.752101	0.0540239	0.0571265	0.015512	8	9	9
Prod_Life	ENSBTAG00000020933	HCFC2	0.313544	0.0476404	0.753868	0.068368	0.0792927	0.00603289	5	5	5
Prod_Life	ENSBTAG00000030974	TUBA4A	0.309568	0.13844	0.75689	0.00880838	0.0622492	0.0151257	1	2	2
Prod_Life	ENSBTAG00000001393	MTF2	-0.30852	-0.0777653	0.757687	0.0148092	0.104764	0.00144214	2	3	3
Prod_Life	ENSBTAG00000021272	ABCG1	-0.303583	-0.0783296	0.761445	0.0168417	0.0634768	0.0134814	2	2	2
Prod_Life	ENSBTAG00000002644	KCNQ4	0.297885	0.028394	0.765791	0.124934	0.119861	0.000349167	7	8	8
Prod_Life	ENSBTAG00000003059	CFAP298	-0.294053	-0.0376509	0.768717	0.0281979	0.0694349	0.00968158	1	1	1
Prod_Life	ENSBTAG00000009401	MTRR	-0.291036	-0.0394454	0.771024	0.0332636	0.0572683	0.0224688	7	9	9
Prod_Life	ENSBTAG00000012664	NDST2	-0.286778	-0.0290071	0.774282	0.0885925	0.056702	0.0164912	8	10	10
Prod_Life	ENSBTAG00000048809	VPS37B	-0.274387	-0.0253708	0.783787	0.127313	0.156092	5.78747e-05	9	10	10
Prod_Life	ENSBTAG00000014284	ALPK2	0.274131	0.0222654	0.783984	0.120326	0.17539	2.39574e-05	5	5	5
Prod_Life	ENSBTAG00000019511	CDC123	0.269468	0.0175633	0.787569	0.117433	0.0747135	0.00720429	14	15	15
Prod_Life	ENSBTAG00000006067	VMAC	0.2536	0.0479456	0.799804	0.0289538	0.0472001	0.0327191	4	5	5
Prod_Life	ENSBTAG00000001485	PPIP5K2	-0.24609	-0.0549762	0.805613	0.0165238	0.0433532	0.0386931	3	3	3
Prod_Life	ENSBTAG00000003519	NOL3	0.24548	0.392628	0.806085	0.000465115	0.0588182	0.0178428	1	1	1
Prod_Life	ENSBTAG00000004741	IL12B	0.23509	0.0585776	0.814139	0.0192558	0.0537145	0.0254513	3	5	5
Prod_Life	ENSBTAG00000011317	GOLGA2	0.220979	0.0524806	0.825109	0.0192839	0.0963397	0.00261702	5	6	6
Prod_Life	ENSBTAG00000006244	WDR83OS	-0.21955	-0.0285474	0.826221	0.0384933	0.150176	7.29431e-05	3	3	3
Prod_Life	ENSBTAG00000020858	UPF3A	-0.215749	-0.0241313	0.829183	0.039222	0.0541032	0.0252537	6	6	6
Prod_Life	ENSBTAG00000006958	C23H6orf136	-0.213008	-0.124329	0.83132	0.00314408	0.0873191	0.00332728	1	2	2
Prod_Life	ENSBTAG00000015896	CC2D1B	0.21029	0.0144597	0.833441	0.0318459	0.0584081	0.0212439	3	3	3
Prod_Life	ENSBTAG00000006927	ABCF1	0.205718	0.0369431	0.837011	0.059198	0.0762164	0.00705626	2	3	3
Prod_Life	ENSBTAG00000021830	ENPP1	-0.2024	-0.0507002	0.839604	0.0279584	0.0697918	0.0104217	3	6	6
Prod_Life	ENSBTAG00000017793	KLRG2	-0.200506	-0.0633613	0.841085	0.0251238	0.0648678	0.0143237	7	7	7
Prod_Life	ENSBTAG00000012485	SPOUT1	-0.192622	-0.0185731	0.847255	0.088829	0.055196	0.0183641	14	17	17
Prod_Life	ENSBTAG00000008417	VPS29	-0.178539	-0.0294229	0.8583	0.0408834	0.0451943	0.0441025	4	5	5
Prod_Life	ENSBTAG00000008973	ASB6	0.174749	0.0178783	0.861277	0.0400286	0.0778716	0.00709281	5	6	6
Prod_Life	ENSBTAG00000004460	RFWD3	-0.173149	-0.0320908	0.862534	0.0215979	0.0443718	0.0263676	1	1	1
Prod_Life	ENSBTAG00000019979	CMPK2	-0.173048	-0.0210437	0.862614	0.0786359	0.0413447	0.0419965	6	7	7
Prod_Life	ENSBTAG00000025372	RIOX1	0.162818	0.0150294	0.870661	0.0444438	0.0665409	0.0124447	8	10	10
Prod_Life	ENSBTAG00000012384	TFEB	-0.15864	-0.028635	0.873953	0.0201071	0.0697573	0.0106218	3	3	3
Prod_Life	ENSBTAG00000010790	EIF3L	0.146152	0.00275912	0.883802	0.269315	0.158265	8.66575e-05	13	15	15
Prod_Life	ENSBTAG00000013943	ZNF703	0.134043	0.0325165	0.893368	0.01774	0.0656235	0.0142098	2	2	2
Prod_Life	ENSBTAG00000020023	MTHFS	-0.125418	-0.0251975	0.900192	0.032936	0.0951847	0.00277334	2	2	2
Prod_Life	ENSBTAG00000012107	SLC25A28	-0.125014	-0.0401442	0.900513	0.0253587	0.0507849	0.0325425	6	7	7
Prod_Life	ENSBTAG00000013057	CBLB	0.12125	-0.0122408	0.903493	0.168986	0.139819	0.00011142	14	18	18
Prod_Life	ENSBTAG00000007170	SLC38A7	-0.115309	-0.0239533	0.9082	0.0238162	0.0565114	0.0211744	2	2	2
Prod_Life	ENSBTAG00000019300	TPMT	-0.115285	-0.0184613	0.90822	0.0306459	0.0512939	0.0216799	3	3	3
Prod_Life	ENSBTAG00000020602	IDO1	0.109996	0.0450369	0.912413	0.0138701	0.0983876	0.00230314	4	6	6
Prod_Life	ENSBTAG00000011110	ACOT12	0.107654	0.00184934	0.914271	0.0556818	0.109571	0.000836803	5	7	7
Prod_Life	ENSBTAG00000015119	SIK3	0.101206	0.0220846	0.919387	0.0217311	0.062323	0.016621	3	5	5
Prod_Life	ENSBTAG00000005738	ATP8B1	-0.091709	-0.0128324	0.926929	0.043123	0.155576	3.72021e-05	1	1	1
Prod_Life	ENSBTAG00000014707	ISG15	0.0909231	0.0154178	0.927554	0.0404524	0.141129	9.26265e-05	1	1	1
Prod_Life	ENSBTAG00000052658	NKG2A	-0.0881319	-0.0129902	0.929772	0.0442673	0.0545157	0.0265181	5	6	6
Prod_Life	ENSBTAG00000008482	SON	-0.084293	-0.142036	0.932823	0.00108923	0.0583429	0.0153139	2	5	5
Prod_Life	ENSBTAG00000015844	TFPI2	-0.0739282	-0.00781177	0.941067	0.0441774	0.113653	0.000924737	4	6	6
Prod_Life	ENSBTAG00000019695	RLF	-0.0678782	-0.0196782	0.945883	0.0259358	0.051109	0.0266949	3	3	3
Prod_Life	ENSBTAG00000003884	FAM120B	-0.0627841	-0.0180091	0.949938	0.0215117	0.060189	0.0195416	2	2	2
Prod_Life	ENSBTAG00000020996	CLDND1	-0.0502256	-0.00398125	0.959943	0.113379	0.133854	0.000289742	8	9	9
Prod_Life	ENSBTAG00000009046	TBX6	0.0399631	0.00286594	0.968123	0.13031	0.0799281	0.00543753	10	13	13
Prod_Life	ENSBTAG00000020030	FITM2	0.0321522	0.0127317	0.974351	0.00509494	0.0457731	0.0364606	5	6	6
Prod_Life	ENSBTAG00000005203	C1H3orf33	-0.0318506	-0.0240029	0.974591	0.0711667	0.107044	0.00151973	3	3	3
Prod_Life	ENSBTAG00000019275	INIP	-0.0308753	-0.00869827	0.975369	0.0319193	0.0849568	0.00441782	2	2	2
Prod_Life	ENSBTAG00000010696	DVL1	-0.0302088	-0.00650215	0.9759	0.025881	0.0486164	0.0352549	2	2	2
Prod_Life	ENSBTAG00000013042	EXOC5	0.0298604	0.00463562	0.976178	0.0675035	0.0607019	0.0149638	7	9	9
Prod_Life	ENSBTAG00000021883	AP3M1	0.0167764	-0.00624992	0.986615	0.111533	0.0830393	0.00590268	13	14	14
Prod_Life	ENSBTAG00000010351	SNX25	-0.00519969	-0.008382	0.995851	0.0460656	0.0498163	0.0309671	5	6	6
Prod_Life	ENSBTAG00000045895	NFASC	0.00482004	0.00459127	0.996154	0.0367989	0.11494	0.000747197	2	2	2
Milk	ENSBTAG00000038682	FAM83H	23.0436	445.39	1.70508e-117	0.0616205	0.053104	0.0196602	5	5	5
Milk	ENSBTAG00000008054	ZNF706	4.85462	109.394	1.20616e-06	0.123736	0.0647073	0.0109189	6	8	8
Milk	ENSBTAG00000003914	MVB12A	4.25522	55.59	2.08839e-05	0.299236	0.0811236	0.00556347	16	19	19
Milk	ENSBTAG00000002224	UHRF1	-3.9015	-50.2636	9.55967e-05	0.267031	0.193268	4.09032e-06	15	18	18
Milk	ENSBTAG00000024470	SH2D2A	3.482	60.3689	0.000497684	0.164643	0.0762041	0.00647223	16	17	17
Milk	ENSBTAG00000016783	PGLS	3.13536	70.6389	0.00171643	0.113007	0.125243	0.000480598	9	10	10
Milk	ENSBTAG00000046837	ZNF358	2.97416	39.5902	0.00293794	0.233805	0.125903	0.000310843	18	25	25
Milk	ENSBTAG00000009046	TBX6	-2.74308	-46.9268	0.00608664	0.13031	0.0799281	0.00543753	10	13	13
Milk	ENSBTAG00000017674	SCNN1D	-2.73888	-41.6526	0.00616496	0.246362	0.044375	0.0466014	17	18	18
Milk	ENSBTAG00000000286	PFKM	2.66655	112.68	0.00766339	0.045133	0.0435408	0.0406754	6	7	7
Milk	ENSBTAG00000039711	ZFP62	-2.49917	-146.196	0.0124484	0.0156227	0.0697106	0.0105449	3	7	7
Milk	ENSBTAG00000015896	CC2D1B	-2.39047	-119.528	0.0168266	0.0318459	0.0584081	0.0212439	3	3	3
Milk	ENSBTAG00000009201	CORO7	-2.35154	-134.752	0.018696	0.0148506	0.0847904	0.00401793	1	1	1
Milk	ENSBTAG00000004392	C29H11orf24	-2.19524	-91.2596	0.0281467	0.0270133	0.0726156	0.00892361	3	3	3
Milk	ENSBTAG00000019300	TPMT	-2.16149	-78.8214	0.0306578	0.0306459	0.0512939	0.0216799	3	3	3
Milk	ENSBTAG00000013943	ZNF703	-2.14963	-109.845	0.0315842	0.01774	0.0656235	0.0142098	2	2	2
Milk	ENSBTAG00000000292	TCIRG1	-2.13028	-111.397	0.0331486	0.0209517	0.0424611	0.0480814	2	3	3
Milk	ENSBTAG00000012664	NDST2	-2.0706	-51.4612	0.0383966	0.0885925	0.056702	0.0164912	8	10	10
Milk	ENSBTAG00000014825	NLK	-2.04206	-106.813	0.0411457	0.0226879	0.0653576	0.0150025	2	2	2
Milk	ENSBTAG00000038298	CCDC174	1.89006	49.7543	0.0587505	0.0627934	0.0832072	0.00546791	9	10	10
Milk	ENSBTAG00000008973	ASB6	-1.85914	-67.1736	0.0630068	0.0400286	0.0778716	0.00709281	5	6	6
Milk	ENSBTAG00000021883	AP3M1	-1.83388	-41.1961	0.0666722	0.111533	0.0830393	0.00590268	13	14	14
Milk	ENSBTAG00000019979	CMPK2	1.83336	41.0824	0.0667488	0.0786359	0.0413447	0.0419965	6	7	7
Milk	ENSBTAG00000006067	VMAC	-1.81781	-68.9963	0.0690933	0.0289538	0.0472001	0.0327191	4	5	5
Milk	ENSBTAG00000001539	SAV1	-1.7257	-57.094	0.0844023	0.0493257	0.098981	0.00209397	4	5	5
Milk	ENSBTAG00000008310	TMEM9B	1.68775	94.3751	0.0914597	0.0126291	0.0839483	0.00360171	1	1	1
Milk	ENSBTAG00000052665	CYP3A4	1.67467	36.2168	0.0939993	0.0962348	0.141105	0.000199258	6	7	7
Milk	ENSBTAG00000020602	IDO1	-1.67102	-86.6216	0.0947185	0.0138701	0.0983876	0.00230314	4	6	6
Milk	ENSBTAG00000014707	ISG15	-1.66469	-63.033	0.0959756	0.0404524	0.141129	9.26265e-05	1	1	1
Milk	ENSBTAG00000021658	TAMALIN	-1.6416	-176.759	0.100673	0.00643159	0.0526372	0.0271428	2	2	2
Milk	ENSBTAG00000017488	KLF3	1.63977	38.2439	0.101053	0.0980563	0.166532	3.47693e-05	5	8	8
Milk	ENSBTAG00000002949	CBX1	-1.61611	-110.337	0.10607	0.0117492	0.0514978	0.0296949	5	5	5
Milk	ENSBTAG00000014820	OXA1L	1.5952	106.265	0.110668	0.0119763	0.047543	0.0333484	3	3	3
Milk	ENSBTAG00000011317	GOLGA2	-1.57535	-83.8107	0.115176	0.0192839	0.0963397	0.00261702	5	6	6
Milk	ENSBTAG00000045767	LAT2	1.55845	34.238	0.119126	0.0731714	0.043215	0.0469312	8	8	8
Milk	ENSBTAG00000020454	LZTS3	-1.53278	-27.3842	0.125331	0.205271	0.0839038	0.00430015	18	19	19
Milk	ENSBTAG00000010365	SQOR	-1.52408	-69.3734	0.127489	0.0205741	0.106317	0.00123481	3	4	4
Milk	ENSBTAG00000017805	CRACR2B	-1.51144	-60.2131	0.130676	0.0217538	0.113429	0.000715589	6	9	9
Milk	ENSBTAG00000031679	HSD17B13	1.48729	61.8885	0.136938	0.021245	0.058939	0.0173426	2	2	2
Milk	ENSBTAG00000049619	GFOD1	1.4591	62.5303	0.144537	0.0133895	0.0448593	0.0385556	1	1	1
Milk	ENSBTAG00000020122	USP16	-1.43771	-61.562	0.150515	0.0259146	0.0585672	0.0194378	1	1	1
Milk	ENSBTAG00000013093	ALDH3B1	-1.43139	-39.5844	0.152319	0.0666958	0.0682636	0.00885033	8	12	12
Milk	ENSBTAG00000046744	PALM3	-1.42017	-27.9027	0.155557	0.0896426	0.0441525	0.0321497	10	11	11
Milk	ENSBTAG00000017942	CRTC2	-1.41638	-29.57	0.156665	0.0550794	0.0481354	0.0269439	4	5	5
Milk	ENSBTAG00000002778	SF3B2	1.39639	69.1743	0.162598	0.0261666	0.0920776	0.00284472	3	3	3
Milk	ENSBTAG00000025443	FNIP1	-1.39153	-14.5644	0.164065	0.382671	0.131623	0.000185929	24	31	31
Milk	ENSBTAG00000038442	WDR87	1.38393	39.2654	0.166381	0.0520032	0.0626999	0.00975715	7	10	10
Milk	ENSBTAG00000020598	PPP2R2C	-1.36869	-26.9317	0.171096	0.0734957	0.122179	0.00031618	7	7	7
Milk	ENSBTAG00000006958	C23H6orf136	-1.36305	-181.584	0.172868	0.00314408	0.0873191	0.00332728	1	2	2
Milk	ENSBTAG00000003989	GSTO1	-1.36132	-42.4636	0.173412	0.0586385	0.122514	0.000555525	4	4	4
Milk	ENSBTAG00000047035	TBC1D17	1.3597	58.6894	0.173925	0.0296761	0.0964141	0.00254239	2	2	2
Milk	ENSBTAG00000035081	SERINC2	1.3507	72.84	0.176791	0.0169605	0.0418762	0.0487259	2	3	3
Milk	ENSBTAG00000003718	HACL1	-1.34861	-30.7599	0.177461	0.0804037	0.132965	0.000252277	6	7	7
Milk	ENSBTAG00000025372	RIOX1	-1.3266	-48.5839	0.184642	0.0444438	0.0665409	0.0124447	8	10	10
Milk	ENSBTAG00000015844	TFPI2	-1.31145	-41.9921	0.189707	0.0441774	0.113653	0.000924737	4	6	6
Milk	ENSBTAG00000003519	NOL3	1.29344	468.993	0.195859	0.000465115	0.0588182	0.0178428	1	1	1
Milk	ENSBTAG00000016028	ZNF691	-1.29077	-49.0005	0.196782	0.0329956	0.129133	0.000339699	3	3	3
Milk	ENSBTAG00000006901	NIPSNAP3A	1.24214	94.1882	0.214184	0.00691716	0.0630796	0.0151178	3	4	4
Milk	ENSBTAG00000012485	SPOUT1	1.2344	34.5269	0.217055	0.088829	0.055196	0.0183641	14	17	17
Milk	ENSBTAG00000020143	RDH10	-1.20437	-61.8085	0.228448	0.0186707	0.0729602	0.00778527	2	2	2
Milk	ENSBTAG00000005089	RHBDD2	1.19591	51.6758	0.23173	0.0225873	0.0605899	0.0165761	2	2	2
Milk	ENSBTAG00000031165	TRPM7	-1.19211	-18.1322	0.233219	0.217564	0.184775	1.61448e-05	13	18	18
Milk	ENSBTAG00000006016	GTPBP2	1.1666	26.4421	0.243373	0.147838	0.0752874	0.00720662	11	15	15
Milk	ENSBTAG00000009188	GART	-1.1589	-414.418	0.246495	0.000907186	0.0515561	0.0292995	1	4	4
Milk	ENSBTAG00000006244	WDR83OS	-1.15775	-33.7538	0.246966	0.0384933	0.150176	7.29431e-05	3	3	3
Milk	ENSBTAG00000048809	VPS37B	1.15356	22.3981	0.248683	0.127313	0.156092	5.78747e-05	9	10	10
Milk	ENSBTAG00000012600	GTF3A	-1.12476	-44.2193	0.260692	0.0312492	0.0893154	0.00334314	3	3	3
Milk	ENSBTAG00000046516	FUT7	-1.11565	-42.1393	0.264573	0.0411938	0.118448	0.000619084	4	5	5
Milk	ENSBTAG00000055286	MACIR	1.11471	27.6807	0.264976	0.0780765	0.0484951	0.0283635	8	8	8
Milk	ENSBTAG00000021041	PRAM1	1.11445	35.0959	0.265085	0.039456	0.0621879	0.0153357	8	10	10
Milk	ENSBTAG00000002885	MSR1	-1.10396	-14.8158	0.26961	0.214425	0.0474954	0.0355195	16	22	22
Milk	ENSBTAG00000019369	TSPAN4	-1.08286	-46.2205	0.278871	0.0111214	0.0495625	0.0327958	5	6	6
Milk	ENSBTAG00000007170	SLC38A7	-1.07886	-45.7721	0.280651	0.0238162	0.0565114	0.0211744	2	2	2
Milk	ENSBTAG00000012581	TIMMDC1	-1.07203	-70.1108	0.283705	0.0183292	0.0561601	0.020525	4	4	4
Milk	ENSBTAG00000012587	BABAM1	1.0633	33.145	0.287645	0.0643248	0.117038	0.000511653	3	3	3
Milk	ENSBTAG00000021424	CSK	-1.05515	-21.0874	0.291358	0.145456	0.08459	0.00525419	8	9	9
Milk	ENSBTAG00000017706	SLC39A3	-1.05163	-61.4972	0.292969	0.0204362	0.0666803	0.0136689	2	3	3
Milk	ENSBTAG00000011646	ZNF512B	1.04724	39.7265	0.294989	0.0160137	0.0562152	0.0223799	1	1	1
Milk	ENSBTAG00000000945	ATP2C2	1.04451	29.098	0.296249	0.0540239	0.0571265	0.015512	8	9	9
Milk	ENSBTAG00000001617	G2E3	1.03271	22.9061	0.301737	0.0983925	0.0843701	0.00551636	8	10	10
Milk	ENSBTAG00000006989	SEMA4F	-1.03128	-25.0671	0.302408	0.0652942	0.0613004	0.0150032	6	7	7
Milk	ENSBTAG00000032477	HECTD1	1.03004	30.0869	0.302992	0.0702404	0.10943	0.00076119	8	11	11
Milk	ENSBTAG00000010696	DVL1	1.02575	48.7904	0.305007	0.025881	0.0486164	0.0352549	2	2	2
Milk	ENSBTAG00000014579	MRPL34	1.0244	36.5807	0.305646	0.0495147	0.097336	0.00267543	3	3	3
Milk	ENSBTAG00000014505	NGRN	1.00677	32.583	0.314046	0.0518518	0.0604476	0.0166856	7	10	10
Milk	ENSBTAG00000001702	TMEM107	1.00353	11.2052	0.315607	0.349748	0.0506176	0.0326017	22	25	25
Milk	ENSBTAG00000005465	NDUFA9	1.0023	53.179	0.316198	0.0185533	0.0479428	0.0360271	4	9	9
Milk	ENSBTAG00000001519	RRNAD1	-0.997258	-33.6628	0.318639	0.0450369	0.111211	0.00108485	3	3	3
Milk	ENSBTAG00000019455	MYO5B	-0.99589	-31.991	0.319304	0.051046	0.0431944	0.0459858	5	5	5
Milk	ENSBTAG00000016017	CCDC40	0.993636	30.9869	0.3204	0.0480362	0.0928598	0.00264833	4	5	5
Milk	ENSBTAG00000018970	XPO5	-0.987631	-75.6586	0.323333	0.0123934	0.0496093	0.0311502	1	2	2
Milk	ENSBTAG00000004753	RXYLT1	-0.985616	-631.727	0.324322	0.000129426	0.0477534	0.038326	1	3	3
Milk	ENSBTAG00000003498	FAT2	-0.977873	-33.6181	0.328137	0.058329	0.0434258	0.0482093	4	4	4
Milk	ENSBTAG00000009401	MTRR	0.95464	41.5724	0.33976	0.0332636	0.0572683	0.0224688	7	9	9
Milk	ENSBTAG00000019533	ADTRP	-0.941554	-22.4702	0.346421	0.0861959	0.0392684	0.0412738	10	11	11
Milk	ENSBTAG00000015308	SMARCE1	-0.927834	-24.8982	0.353494	0.0739452	0.086654	0.00440133	8	8	8
Milk	ENSBTAG00000048519	DCAF5	-0.926926	-51.3514	0.353965	0.0194403	0.0643637	0.0150466	2	2	2
Milk	ENSBTAG00000051249	SMIM26	-0.919784	-25.6543	0.357685	0.0617595	0.0666712	0.00957801	6	8	8
Milk	ENSBTAG00000032137	PNPLA6	0.91182	53.1266	0.361864	0.0118869	0.0834471	0.00434844	4	7	7
Milk	ENSBTAG00000001485	PPIP5K2	-0.909727	-45.6665	0.362967	0.0165238	0.0433532	0.0386931	3	3	3
Milk	ENSBTAG00000017750	RHBDD3	-0.907485	-70.4512	0.364151	0.0136737	0.0426293	0.0486046	2	2	2
Milk	ENSBTAG00000020996	CLDND1	0.906156	19.9476	0.364853	0.113379	0.133854	0.000289742	8	9	9
Milk	ENSBTAG00000015678	NEMP2	-0.901382	-71.4092	0.367385	0.00607096	0.0504259	0.0301061	4	7	7
Milk	ENSBTAG00000011831	SPPL2A	0.882008	12.5333	0.377773	0.351426	0.138869	0.000234067	29	33	33
Milk	ENSBTAG00000014124	MLLT3	0.860575	111.118	0.389472	0.00338511	0.0457442	0.0330923	3	5	5
Milk	ENSBTAG00000020023	MTHFS	-0.845134	-35.0837	0.398036	0.032936	0.0951847	0.00277334	2	2	2
Milk	ENSBTAG00000004750	VSTM2L	0.835773	19.1642	0.403283	0.0250152	0.0417243	0.0402786	3	3	3
Milk	ENSBTAG00000003961	SNX20	-0.833943	-21.4827	0.404313	0.0551229	0.0953926	0.00219398	7	8	8
Milk	ENSBTAG00000030646	KCTD17	-0.831124	-52.0464	0.405903	0.019322	0.0486917	0.031557	6	9	9
Milk	ENSBTAG00000051572	ZNF646	0.828165	14.8959	0.407577	0.0820525	0.0978458	0.00215868	6	7	7
Milk	ENSBTAG00000015944	WDR61	-0.804299	-20.0097	0.421224	0.0854587	0.0750606	0.00563478	7	10	10
Milk	ENSBTAG00000017266	ITGA6	0.802617	27.4004	0.422196	0.0402726	0.076999	0.00767083	3	3	3
Milk	ENSBTAG00000005738	ATP8B1	-0.801685	-24.8918	0.422735	0.043123	0.155576	3.72021e-05	1	1	1
Milk	ENSBTAG00000017793	KLRG2	-0.791796	-36.9761	0.428479	0.0251238	0.0648678	0.0143237	7	7	7
Milk	ENSBTAG00000015119	SIK3	-0.782945	-38.7963	0.433659	0.0217311	0.062323	0.016621	3	5	5
Milk	ENSBTAG00000016523	DNAH10	-0.751973	-28.6383	0.452067	0.0281265	0.0579023	0.0166006	2	3	3
Milk	ENSBTAG00000002503	BSCL2	-0.745989	-17.4958	0.455674	0.0700801	0.0428237	0.0449298	7	7	7
Milk	ENSBTAG00000016124	PACSIN1	-0.7362	-32.7939	0.461609	0.0221974	0.0386875	0.0488713	2	3	3
Milk	ENSBTAG00000001739	CDH20	-0.726978	-14.7942	0.467239	0.0613331	0.0393192	0.041445	8	8	8
Milk	ENSBTAG00000053390	RAC1	0.72366	20.169	0.469274	0.05347	0.0453904	0.0439924	3	3	3
Milk	ENSBTAG00000008279	FRMD4A	0.71079	51.0658	0.477214	0.00741275	0.0563132	0.0230627	3	5	5
Milk	ENSBTAG00000014390	MTMR9	0.706791	26.8592	0.479697	0.0330088	0.112856	0.00104664	1	1	1
Milk	ENSBTAG00000045834	RASSF7	0.706521	103.906	0.479864	0.00238993	0.0994197	0.0016732	2	4	4
Milk	ENSBTAG00000021035	CTSK	-0.686042	-23.7468	0.492687	0.0252552	0.0523605	0.0241758	2	3	3
Milk	ENSBTAG00000040116	H1-10	0.668516	19.8114	0.503804	0.0332838	0.0733182	0.00960571	3	3	3
Milk	ENSBTAG00000019275	INIP	-0.666821	-22.0022	0.504887	0.0319193	0.0849568	0.00441782	2	2	2
Milk	ENSBTAG00000025612	URM1	0.666383	21.7206	0.505166	0.0645166	0.109741	0.00113588	8	11	11
Milk	ENSBTAG00000021595	HIP1R	0.666111	20.9335	0.50534	0.0691452	0.0699989	0.00947463	8	10	10
Milk	ENSBTAG00000004861	EIF3F	0.661294	15.3775	0.508424	0.0683993	0.105854	0.0012361	5	5	5
Milk	ENSBTAG00000001015	TM9SF4	0.658546	36.3245	0.510188	0.0236503	0.042584	0.0367959	2	2	2
Milk	ENSBTAG00000007623	CPTP	0.652856	36.4705	0.513849	0.021611	0.107944	0.00113333	4	5	5
Milk	ENSBTAG00000030962	EEFSEC	0.650832	8.15129	0.515155	0.169417	0.0455502	0.0302281	13	14	14
Milk	ENSBTAG00000011640	PLPP3	-0.632438	-23.7464	0.527101	0.0227977	0.0730457	0.00795084	2	2	2
Milk	ENSBTAG00000021830	ENPP1	-0.626063	-29.1765	0.531274	0.0279584	0.0697918	0.0104217	3	6	6
Milk	ENSBTAG00000020884	CASP4	-0.62484	-11.6663	0.532076	0.104656	0.197443	4.69548e-06	5	6	6
Milk	ENSBTAG00000012803	SRP19	-0.622864	-19.4801	0.533374	0.0389435	0.0923567	0.00326723	5	5	5
Milk	ENSBTAG00000019843	HAUS6	-0.610215	-10.5924	0.541719	0.190795	0.0685493	0.0119196	20	25	25
Milk	ENSBTAG00000003884	FAM120B	0.603486	28.3534	0.546186	0.0215117	0.060189	0.0195416	2	2	2
Milk	ENSBTAG00000020998	RUVBL1	0.603034	9.05731	0.546486	0.12641	0.118449	0.000540837	8	9	9
Milk	ENSBTAG00000008844	EXTL3	0.6009	25.3052	0.547906	0.0264575	0.104683	0.00163735	2	2	2
Milk	ENSBTAG00000010052	EXD2	0.592443	13.5879	0.553554	0.118321	0.0526685	0.0270411	11	11	11
Milk	ENSBTAG00000007620	INTS11	0.583131	15.1312	0.559805	0.0959799	0.0456599	0.0423	8	10	10
Milk	ENSBTAG00000002236	TRPC4AP	-0.581083	-11.6561	0.561185	0.0503566	0.0692023	0.00974743	6	7	7
Milk	ENSBTAG00000008482	SON	0.581074	176.489	0.561191	0.00108923	0.0583429	0.0153139	2	5	5
Milk	ENSBTAG00000031767	H3C5P	0.576358	17.1952	0.564373	0.0569499	0.0662961	0.0109808	4	4	4
Milk	ENSBTAG00000002644	KCNQ4	-0.573181	-10.475	0.566522	0.124934	0.119861	0.000349167	7	8	8
Milk	ENSBTAG00000020079	MAP3K4	-0.572555	-5.73717	0.566946	0.19436	0.155806	8.081e-05	9	12	12
Milk	ENSBTAG00000004460	RFWD3	-0.57147	-23.4798	0.567681	0.0215979	0.0443718	0.0263676	1	1	1
Milk	ENSBTAG00000020030	FITM2	0.571187	57.7537	0.567873	0.00509494	0.0457731	0.0364606	5	6	6
Milk	ENSBTAG00000009719	CALHM2	-0.564443	-27.5497	0.572453	0.0343641	0.056721	0.0217998	2	2	2
Milk	ENSBTAG00000001807	AKAP8	0.563037	15.923	0.57341	0.0417086	0.0663494	0.0110885	6	8	8
Milk	ENSBTAG00000015805	SIPA1L1	-0.559489	-12.8705	0.575828	0.0871567	0.0854598	0.00470472	7	7	7
Milk	ENSBTAG00000006832	SLC5A6	0.55223	48.3547	0.580791	0.00721131	0.0450153	0.0354555	2	4	4
Milk	ENSBTAG00000014421	PBX2	-0.544219	-1281.63	0.586291	1.74884e-05	0.0742779	0.00871087	1	3	3
Milk	ENSBTAG00000008490	CRYZL1	0.521732	67.3723	0.601857	0.00868668	0.062971	0.0131432	2	5	5
Milk	ENSBTAG00000026408	ZNF213	-0.517787	-118.528	0.604607	0.000606476	0.0608861	0.0163023	1	3	3
Milk	ENSBTAG00000006927	ABCF1	0.501058	20.2683	0.61633	0.059198	0.0762164	0.00705626	2	3	3
Milk	ENSBTAG00000018739	RPAP2	0.49749	16.3378	0.618844	0.0456695	0.0749063	0.00745987	3	4	4
Milk	ENSBTAG00000010790	EIF3L	-0.49743	-9.8031	0.618886	0.269315	0.158265	8.66575e-05	13	15	15
Milk	ENSBTAG00000001839	OCIAD2	0.494333	19.4791	0.621071	0.035036	0.0438404	0.0384087	4	5	5
Milk	ENSBTAG00000019614	FAM76A	-0.470831	-20.9612	0.637761	0.0267413	0.0516588	0.0282592	7	10	10
Milk	ENSBTAG00000002493	VPS35	0.464999	10.6101	0.641932	0.137252	0.10006	0.00191888	16	21	21
Milk	ENSBTAG00000037581	MZF1	0.451436	14.3269	0.651676	0.0397722	0.0818126	0.00368703	5	5	5
Milk	ENSBTAG00000011937	RITA1	-0.447512	-23.4817	0.654505	0.0147773	0.0784563	0.00593789	4	5	5
Milk	ENSBTAG00000026769	ASCL2	0.441766	9.63843	0.658659	0.0853556	0.110346	0.000850369	6	6	6
Milk	ENSBTAG00000007668	AGPAT4	-0.438565	-9.23982	0.660977	0.0952302	0.0726596	0.00919315	10	10	10
Milk	ENSBTAG00000012384	TFEB	-0.429471	-17.018	0.66758	0.0201071	0.0697573	0.0106218	3	3	3
Milk	ENSBTAG00000012403	ARG1	0.426476	16.3188	0.669761	0.0328015	0.0501125	0.0293518	2	3	3
Milk	ENSBTAG00000014284	ALPK2	-0.414334	-7.72079	0.678629	0.120326	0.17539	2.39574e-05	5	5	5
Milk	ENSBTAG00000001393	MTF2	0.390045	23.5528	0.696503	0.0148092	0.104764	0.00144214	2	3	3
Milk	ENSBTAG00000049589	SAA3	0.379225	8.57288	0.70452	0.141733	0.0694856	0.00964619	10	13	13
Milk	ENSBTAG00000004849	IGSF3	0.368491	17.2087	0.712507	0.0232236	0.0649096	0.0134214	7	9	9
Milk	ENSBTAG00000000250	HDHD3	-0.367913	-16.1072	0.712938	0.0187296	0.0566074	0.0173909	2	3	3
Milk	ENSBTAG00000010221	CCDC93	-0.366878	-21.0976	0.71371	0.0213742	0.101902	0.00160509	1	1	1
Milk	ENSBTAG00000027464	FGFRL1	-0.352769	-11.6529	0.724261	0.0307634	0.0521568	0.0281761	2	4	4
Milk	ENSBTAG00000013057	CBLB	0.34449	7.14687	0.730478	0.168986	0.139819	0.00011142	14	18	18
Milk	ENSBTAG00000010351	SNX25	-0.336686	-7.13404	0.736354	0.0460656	0.0498163	0.0309671	5	6	6
Milk	ENSBTAG00000000874	CAST	0.325199	10.7262	0.745031	0.0550059	0.10134	0.00162983	2	2	2
Milk	ENSBTAG00000000179	RPUSD1	-0.318885	-78.7892	0.749814	0.000934552	0.0526426	0.0275334	2	3	3
Milk	ENSBTAG00000030520	PROB1	0.310357	1.80877	0.756289	0.460613	0.140357	0.000131043	12	17	17
Milk	ENSBTAG00000012065	DNAJC3	-0.310134	-10.0737	0.756459	0.0685275	0.0434806	0.0453406	8	9	9
Milk	ENSBTAG00000020965	ZMYND10	0.309326	11.0169	0.757073	0.0465007	0.0720373	0.00784932	4	4	4
Milk	ENSBTAG00000013105	SYT3	0.308475	18.1861	0.757721	0.0133797	0.0635348	0.0137476	2	2	2
Milk	ENSBTAG00000010867	LONP2	0.304359	6.00007	0.760855	0.126018	0.088045	0.00358339	14	20	20
Milk	ENSBTAG00000019695	RLF	0.303997	6.72034	0.76113	0.0259358	0.051109	0.0266949	3	3	3
Milk	ENSBTAG00000003745	WDR48	-0.288759	-6.22692	0.772766	0.364839	0.0416768	0.0388327	30	31	31
Milk	ENSBTAG00000016867	HSD17B3	-0.285592	-14.3419	0.77519	0.0269335	0.0607373	0.0152263	1	1	1
Milk	ENSBTAG00000003639	ELMO2	0.274992	22.7925	0.783322	0.0102761	0.0517516	0.0165808	4	5	5
Milk	ENSBTAG00000008182	FOSB	-0.271483	-9.24561	0.78602	0.0299172	0.0697314	0.00777682	3	4	4
Milk	ENSBTAG00000017263	MXI1	-0.261356	-13.8819	0.793818	0.0398633	0.0563035	0.0183282	7	13	13
Milk	ENSBTAG00000019362	NOA1A	0.257311	12.6066	0.796939	0.0261284	0.0528506	0.025511	5	6	6
Milk	ENSBTAG00000010720	MIB2	0.257207	7.25088	0.797019	0.0796316	0.0678712	0.0130225	7	7	7
Milk	ENSBTAG00000015632	TNFRSF18	0.248265	14.7193	0.80393	0.0144097	0.0810149	0.00642469	1	1	1
Milk	ENSBTAG00000013042	EXOC5	0.239063	7.27288	0.811057	0.0675035	0.0607019	0.0149638	7	9	9
Milk	ENSBTAG00000004741	IL12B	-0.230549	-12.2153	0.817665	0.0192558	0.0537145	0.0254513	3	5	5
Milk	ENSBTAG00000001575	CALM2	-0.220358	-15.1637	0.825593	0.0110903	0.0597823	0.0165617	2	2	2
Milk	ENSBTAG00000020229	ATP8B3	0.212277	10.5208	0.831891	0.0327568	0.106946	0.000444698	1	1	1
Milk	ENSBTAG00000005595	TRMU	-0.210435	-8.29652	0.833328	0.0171514	0.0911177	0.0021612	1	1	1
Milk	ENSBTAG00000001612	LSM1	-0.210248	-4.46821	0.833474	0.0501149	0.0649523	0.0127724	3	4	4
Milk	ENSBTAG00000012169	FAM118B	0.201394	3.54312	0.84039	0.09654	0.0744124	0.00861528	7	7	7
Milk	ENSBTAG00000025329	IRF2BPL	0.193459	6.45265	0.846599	0.0519389	0.150902	9.88404e-05	4	4	4
Milk	ENSBTAG00000001903	C11H2orf50	-0.193127	-6.97739	0.84686	0.0317428	0.119173	0.000526752	2	2	2
Milk	ENSBTAG00000012505	ARHGEF17	-0.191069	-7.69641	0.848471	0.0323733	0.119593	0.000451308	1	1	1
Milk	ENSBTAG00000005203	C1H3orf33	-0.184693	-4.35478	0.85347	0.0711667	0.107044	0.00151973	3	3	3
Milk	ENSBTAG00000033731	PRCP	0.182358	0.572424	0.855302	0.0349503	0.0514716	0.0296889	6	7	7
Milk	ENSBTAG00000018283	ACAA1	0.178538	8.43141	0.858301	0.0838628	0.0467076	0.0367762	10	13	13
Milk	ENSBTAG00000026008	METTL5	0.159715	5.67765	0.873106	0.0386859	0.127219	0.000314667	6	8	8
Milk	ENSBTAG00000008417	VPS29	-0.155344	-2.68376	0.87655	0.0408834	0.0451943	0.0441025	4	5	5
Milk	ENSBTAG00000014974	GRAMD2B	-0.146186	-5.00352	0.883775	0.149732	0.150362	0.00013744	15	19	19
Milk	ENSBTAG00000044099	ZSWIM7	0.145375	6.66603	0.884415	0.0533818	0.0512365	0.0313279	5	7	7
Milk	ENSBTAG00000020355	KLF4	0.131762	0.369721	0.895172	0.0592893	0.0414223	0.0499232	3	4	4
Milk	ENSBTAG00000019291	GRB14	0.120335	2.9479	0.904218	0.0605228	0.0450016	0.0431704	8	9	9
Milk	ENSBTAG00000011189	TJAP1	0.116726	-3.26061	0.907077	0.0483186	0.0731051	0.00688109	5	6	6
Milk	ENSBTAG00000031688	RBM4	-0.113055	-0.459125	0.909987	0.143563	0.0707102	0.00932231	12	14	14
Milk	ENSBTAG00000011110	ACOT12	0.108329	0.525361	0.913735	0.0556818	0.109571	0.000836803	5	7	7
Milk	ENSBTAG00000006937	ABCA10	0.0926753	5.86301	0.926162	0.00755611	0.0684981	0.00941947	1	1	1
Milk	ENSBTAG00000014006	TOR3A	0.0879081	4.22806	0.92995	0.0350684	0.0582417	0.0215734	4	5	5
Milk	ENSBTAG00000014554	SNAI1	-0.0771351	-2.33045	0.938516	0.0411564	0.0529252	0.0257919	5	7	7
Milk	ENSBTAG00000012107	SLC25A28	0.0740557	3.22995	0.940966	0.0253587	0.0507849	0.0325425	6	7	7
Milk	ENSBTAG00000019511	CDC123	-0.0728503	-4.78385	0.941925	0.117433	0.0747135	0.00720429	14	15	15
Milk	ENSBTAG00000019129	BTD	0.06939	19.3934	0.944679	0.000461164	0.0520187	0.0250697	1	2	2
Milk	ENSBTAG00000034159	FCRLA	-0.0687414	-3.48407	0.945195	0.0144777	0.0406031	0.0482897	1	2	2
Milk	ENSBTAG00000000819	RFX3	-0.057932	0.865332	0.953803	0.0858123	0.0446792	0.0408117	10	10	10
Milk	ENSBTAG00000020858	UPF3A	-0.05724	-0.958481	0.954354	0.039222	0.0541032	0.0252537	6	6	6
Milk	ENSBTAG00000006671	DDX27	0.0407892	1.95799	0.967464	0.0112069	0.0615297	0.0140238	3	4	4
Milk	ENSBTAG00000006256	PTPRO	0.0378078	1.88985	0.969841	0.0137738	0.0804414	0.0037967	2	2	2
Milk	ENSBTAG00000003059	CFAP298	-0.037259	-1.06803	0.970279	0.0281979	0.0694349	0.00968158	1	1	1
Milk	ENSBTAG00000016122	PIGT	0.0371911	1.35152	0.970333	0.0637921	0.112091	0.000861802	4	4	4
Milk	ENSBTAG00000032493	RETREG3	-0.0341689	-1.06336	0.972742	0.367988	0.103001	0.00152769	25	28	28
Milk	ENSBTAG00000002248	SAC3D1	0.033731	0.254483	0.973092	0.0886967	0.0730254	0.00715831	9	9	9
Milk	ENSBTAG00000000950	MRPS16	0.0329322	1.07157	0.973729	0.073916	0.0883243	0.003254	9	10	10
Milk	ENSBTAG00000006564	PSMA1	0.0304441	1.43483	0.975713	0.0518256	0.0758369	0.00671041	6	7	7
Milk	ENSBTAG00000008142	IFIH1	-0.0209346	-2.07824	0.983298	0.0632562	0.0608793	0.0157396	2	2	2
Milk	ENSBTAG00000030974	TUBA4A	0.0172218	1.74324	0.98626	0.00880838	0.0622492	0.0151257	1	2	2
Milk	ENSBTAG00000020933	HCFC2	-0.0133736	-1.42227	0.98933	0.068368	0.0792927	0.00603289	5	5	5
Milk	ENSBTAG00000020186	EIF1AD	0.011966	2.98668	0.990453	0.0678006	0.153418	0.000101675	7	8	8
Milk	ENSBTAG00000045895	NFASC	-0.00950877	-0.343715	0.992413	0.0367989	0.11494	0.000747197	2	2	2
Milk	ENSBTAG00000021272	ABCG1	0.00740091	1.56647	0.994095	0.0168417	0.0634768	0.0134814	2	2	2
Milk	ENSBTAG00000052658	NKG2A	0.000129528	0.248292	0.999897	0.0442673	0.0545157	0.0265181	5	6	6
METR	ENSBTAG00000009201	CORO7	3.34336	2.16225	0.000827714	0.0148506	0.0847904	0.00401793	1	1	1
METR	ENSBTAG00000003914	MVB12A	2.85731	0.471203	0.00427246	0.299236	0.0811236	0.00556347	16	19	19
METR	ENSBTAG00000046744	PALM3	2.76577	0.640762	0.00567894	0.0896426	0.0441525	0.0321497	10	11	11
[truncated: 1,431 more rows]
